# Supplementary material for: Covalent conjugation of extracellular vesicles with peptides and nanobodies for targeted therapeutic delivery
Source: J Extracell Vesicles. 2021 Feb 16;10(4):e12057. doi: 10.1002/jev2.12057 (PMC7886705; doi:10.1002/jev2.12057)
Supplement: Supplementary file 2 — Supporting information. [file JEV2-10-e12057-s002.xlsx]

## Sheet: Sheet1
Name	Abbreviation	Peptide sequence from N to C terminus
Biotinylated control non-targeting peptide for ligation	TR5	Biotin-TR-NGL
Biotinylated control non-targeting peptide for sortagging	GG8	Biotin-GLPETGGG
Biotinylated EGFR targeting peptide	YK16	YHWYGYTPQNVI-GSGK-biotin
Biotinylated EGFR-targeting peptide for sortagging	bi-ETS	Biotin-YHWYGYTPQNVIGLPETGGG
EGFR-targeting peptide for sortagging	YG24	YHWYGYTPQNVI-GGGGS-LPETGGG
Linker peptide for ligation of VHH	GG20	GGGEQKLISEEDLGLPETGG
Biotinylated self-peptide for sortagging	GG33	Biotin-GNYTCEVTELTREGETIIELK-GGGGS-LPETGGG
Self peptide for ligation	GL29	GNYTCEVTELTREGETIIELK-GGGGS-NGL
Biotinylated EGFR-targeting peptide for ligation	bi-ETL	Biotin-YHWYGYTPQNVI-GGGGS-NGL
