# Supplementary material for: Covalent conjugation of extracellular vesicles with peptides and nanobodies for targeted therapeutic delivery
Source: J Extracell Vesicles. 2021 Feb 16;10(4):e12057. doi: 10.1002/jev2.12057 (PMC7886705; doi:10.1002/jev2.12057)
Supplement: Supplementary file 3 — Supporting information. [file JEV2-10-e12057-s003.xlsx]

## Sheet: Suppl. Table RBCEV proteome
Gene names	Protein names	Number of proteins	Peptides	Razor + unique peptides	Unique peptides	Sequence coverage [%]	Unique + razor sequence coverage [%]	Unique sequence coverage [%]	Mol. weight [kDa]	Sequence length	mean_log2_LFQ intensity RBCEVs_01	mean_log2_LFQ intensity RBCEVs_02	mean_log2_LFQ intensity RBCEVs_03	mean_log2_LFQ intensity RBCEVs_04	mean_log2_LFQ intensity RBCEVs_all
HBB	Hemoglobin subunit beta;LVV-hemorphin-7;Spinorphin	3	30	30	12	100	100	55.1	15.998	147	38.4499	38.461	38.314	37.8617	38.2716
SLC4A1	Band 3 anion transport protein	3	48	48	48	61.5	61.5	61.5	101.79	911	37.5037	37.4254	37.7198	37.909	37.6395
HBA1	Hemoglobin subunit alpha	2	26	26	11	100	100	40.1	15.257	142	36.5016	36.834	36.51	36.3798	36.5564
STOM	Erythrocyte band 7 integral membrane protein	3	24	24	24	76.7	76.7	76.7	31.73	288	35.9111	35.7708	36.0254	36.1211	35.9571
HBD	Hemoglobin subunit delta	4	29	20	20	98.6	95.2	95.2	16.055	147	35.8521	35.8367	35.9826	35.4938	35.7913
ANK1	Ankyrin-1	34	62	62	62	55	55	55	180.48	1644	34.8664	34.9092	34.9181	35.3426	35.0091
SLC2A1	Solute carrier family 2, facilitated glucose transporter member 1	4	14	14	14	36.6	36.6	36.6	54.083	492	34.9228	34.5207	35.0015	35.0962	34.8853
PRDX2	Peroxiredoxin-2	3	14	14	13	71.7	71.7	66.2	21.892	198	34.8737	34.9675	34.8943	34.4097	34.7863
CA1	Carbonic anhydrase 1	13	22	22	13	92	92	61.3	28.87	261	34.561	34.2954	34.0212	34.3117	34.2973
EPB42	Erythrocyte membrane protein band 4.2	9	29	29	29	54	54	54	77.008	691	33.6876	33.6134	33.7393	33.9265	33.7417
VCP	Transitional endoplasmic reticulum ATPase	3	37	37	37	61.5	61.5	61.5	89.321	806	33.5775	33.8045	33.6533	33.3595	33.5987
CAT	Catalase	1	30	30	30	65.5	65.5	65.5	59.755	527	33.4227	33.6785	33.4257	33.15	33.4192
GDI2	Rab GDP dissociation inhibitor beta	10	23	23	23	71.2	71.2	71.2	50.663	445	33.0994	33.2797	33.2628	32.9733	33.1538
CA2	Carbonic anhydrase 2	3	18	18	18	71.5	71.5	71.5	29.246	260	33.3932	33.2883	32.7981	32.9874	33.1167
PRDX6	Peroxiredoxin-6	1	12	12	12	63.8	63.8	63.8	25.035	224	33.5033	33.3886	32.8017	32.6328	33.0816
BLVRB	Flavin reductase (NADPH)	5	12	12	12	80.1	80.1	80.1	22.119	206	32.5317	32.8996	32.5491	32.4229	32.6008
SLC29A1	Equilibrative nucleoside transporter 1	9	7	7	7	24.3	24.3	24.3	50.219	456	32.9622	32.3792	32.6273	32.2487	32.5544
GAPDH	Glyceraldehyde-3-phosphate dehydrogenase	4	17	17	17	77.3	77.3	77.3	36.053	335	32.3243	32.3893	32.2952	32.5869	32.3989
ANXA5	Annexin A5;Annexin	5	16	16	16	56.2	56.2	56.2	35.936	320	32.3437	32.5222	33.2382	31.3051	32.3523
SELENBP1	Selenium-binding protein 1	9	22	22	22	55.1	55.1	55.1	52.39	472	32.4341	32.1644	31.9792	32.2227	32.2001
S100A6	Protein S100;Protein S100-A6	2	4	4	4	42.4	42.4	42.4	9.681	85	31.4218	32.307	32.4113	32.4069	32.1367
GNB1	Guanine nucleotide-binding protein G(I)/G(S)/G(T) subunit beta-1	6	9	5	5	38.8	23.8	23.8	37.377	340	31.9385	31.7761	32.6049	31.408	31.9319
ANXA7	Annexin A7	2	21	21	21	40.8	40.8	40.8	50.315	466	32.4955	31.8776	31.6728	31.657	31.9257
MPP1	55 kDa erythrocyte membrane protein	9	21	21	21	63.5	63.5	63.5	52.296	466	31.3296	31.8027	32.0724	32.1964	31.8503
SRI	Sorcin	5	9	9	9	72.9	72.9	72.9	17.605	155	31.8716	31.9001	31.1219	31.7461	31.6599
ACHE	Acetylcholinesterase	20	13	13	13	37	37	37	65.559	603	31.5117	31.6071	31.5729	31.6276	31.5798
CDC42	Cell division control protein 42 homolog	4	6	6	6	46.1	46.1	46.1	21.258	191	30.9194	31.1196	31.0645	31.3734	31.1192
ARF1;ARF3	ADP-ribosylation factor 1;ADP-ribosylation factor 3	14	10	10	10	74.6	74.6	74.6	20.697	181	31.0343	31.0664	31.1474	31.1705	31.1047
PGK1	Phosphoglycerate kinase 1	3	8	8	8	33.4	33.4	33.4	41.428	389	31.3583	30.8568	31.2282	30.6504	31.0234
ANXA1	Annexin A1;Annexin	3	9	9	9	38.7	38.7	38.7	38.714	346	30.6361	31.1788	30.7975	31.3722	30.9962
UBB;RPS27A;UBC;UBA52	Ubiquitin-60S ribosomal protein L40;Ubiquitin;60S ribosomal protein L40;Ubiquitin-40S ribosomal protein S27a;Ubiquitin;40S ribosomal protein S27a;Polyubiquitin-B;Ubiquitin;Polyubiquitin-C;Ubiquitin	24	5	5	5	62.4	62.4	62.4	10.469	93	30.8493	31.0089	30.5848	31.0605	30.8759
ACKR1	Atypical chemokine receptor 1	2	2	2	2	16.1	16.1	16.1	35.552	336	30.4458	31.1026	31.6952	30.2182	30.8655
BCAM	Basal cell adhesion molecule	4	19	19	19	49.1	49.1	49.1	63.693	588	30.3584	31.1862	31.0226	30.5346	30.7755
ALDOA	Fructose-bisphosphate aldolase A	13	11	11	10	42.1	42.1	40.2	39.817	368	31.1274	30.2223	31.0063	30.2915	30.6619
ABCB6	ATP-binding cassette sub-family B member 6, mitochondrial	3	14	14	14	25.9	25.9	25.9	88.598	796	30.6677	30.1358	30.9229	30.8772	30.6509
GLIPR2	Golgi-associated plant pathogenesis-related protein 1	4	8	8	8	66.2	66.2	66.2	17.218	154	29.975	30.6425	30.9974	30.8803	30.6238
KEL	Kell blood group glycoprotein	2	14	14	14	32.2	32.2	32.2	82.823	732	30.3168	30.6913	30.6028	30.6718	30.5707
LDHB	L-lactate dehydrogenase B chain;L-lactate dehydrogenase	5	9	9	9	34.7	34.7	34.7	36.638	334	30.3832	30.6093	30.3279	30.3245	30.4112
ANXA4	Annexin A4;Annexin	4	15	15	15	45.5	45.5	45.5	35.882	319	30.3016	30.0509	30.2104	30.4509	30.2534
SPTA1	Spectrin alpha chain, erythrocytic 1	2	41	41	41	25	25	25	279.67	2416	30.0911	30.1239	30.0383	30.5754	30.2072
RAP2B	Ras-related protein Rap-2b	1	10	10	6	69.9	69.9	36.6	20.504	183	29.8724	30.1377	30.4006	30.1683	30.1448
TPI1	Triosephosphate isomerase	6	6	6	6	40.2	40.2	40.2	26.669	249	29.9987	30.1539	30.1161	30.0356	30.0761
BPGM	Bisphosphoglycerate mutase	2	9	9	9	55.2	55.2	55.2	30.005	259	30.1498	30.0854	29.8726	30.1262	30.0585
RAB10	Ras-related protein Rab-10	3	5	4	4	30	24.5	24.5	22.541	200	30.0798	29.9327	29.9828	29.841	29.9591
RAC1	Ras-related C3 botulinum toxin substrate 1	9	6	6	6	40.6	40.6	40.6	21.45	192	30.2038	29.7291	29.699	30.1899	29.9555
CPNE1	Copine-1	19	10	10	10	35.8	35.8	35.8	53.046	481	29.816	29.9488	30.2024	29.4099	29.8443
PIP4K2A	Phosphatidylinositol 5-phosphate 4-kinase type-2 alpha	4	11	11	10	36.5	36.5	34.2	46.224	406	30.0623	29.6456	29.9359	29.7162	29.84
KMT2A	Histone-lysine N-methyltransferase 2A;MLL cleavage product N320;MLL cleavage product C180	3	1	1	1	0.4	0.4	0.4	427.73	3931	29.8374	30.2745	29.8357	29.2854	29.8083
PDCD6IP	Programmed cell death 6-interacting protein	8	25	25	25	33.9	33.9	33.9	96.022	868	29.8245	30.2574	29.6548	29.3437	29.7701
HEBP1	Heme-binding protein 1	4	5	5	5	40.2	40.2	40.2	21.097	189	29.5896	29.7736	29.8146	29.6183	29.699
ASB2;CAPN5	Calpain-5	5	10	10	10	21	21	21	77.469	680	29.5039	29.4671	30.329	29.3165	29.6541
FLOT1	Flotillin-1	18	17	17	17	48.9	48.9	48.9	47.355	427	29.2793	29.251	29.4067	30.0984	29.5088
ATP2B4	Plasma membrane calcium-transporting ATPase 4	8	21	21	15	28	28	20.9	132.59	1193	29.36	28.9347	29.657	29.9603	29.478
FLOT2	Flotillin-2	4	15	15	15	39.7	39.7	39.7	47.142	428	29.6263	29.1955	29.5118	29.4922	29.4565
GNAQ	Guanine nucleotide-binding protein G(q) subunit alpha	3	5	5	3	21.7	21.7	13.1	42.142	359	29.2457	29.2107	29.4351	29.6858	29.3943
F11R	Junctional adhesion molecule A	3	2	2	2	8.2	8.2	8.2	30.197	279	29.0545	29.3917	29.8711	29.2141	29.3829
GNAS	Guanine nucleotide-binding protein G(s) subunit alpha isoforms short;Guanine nucleotide-binding protein G(s) subunit alpha isoforms XLas	15	11	10	9	42.5	39.6	35.1	44.179	379	29.4409	29.3546	29.2897	29.4462	29.3829
CAND1	Cullin-associated NEDD8-dissociated protein 1	5	10	10	10	15.4	15.4	15.4	117.89	1062	29.2881	29.3771	29.5376	29.312	29.3787
PDCD6;hCG_1985580	Programmed cell death protein 6	9	8	8	8	69.3	69.3	69.3	21.664	189	30.062	29.4654	28.9032	29.0228	29.3633
ALAD	Delta-aminolevulinic acid dehydratase	3	11	11	11	51.2	51.2	51.2	36.294	330	29.4562	29.5703	29.2166	29.1832	29.3566
PLSCR1	Phospholipid scramblase 1	7	8	8	8	27.7	27.7	27.7	34.217	311	29.128	29.4117	29.3169	29.4764	29.3333
ART4	Ecto-ADP-ribosyltransferase 4	3	7	7	7	30.8	30.8	30.8	31.511	273	29.1228	29.3626	28.9716	29.6977	29.2887
CD44	CD44 antigen	27	3	3	3	15	15	15	22.683	206	29.4819	28.0479	29.9252	29.5061	29.2403
CARM1	Histone-arginine methyltransferase CARM1	6	7	7	7	23.1	23.1	23.1	63.459	585	29.8493	28.7343	29.8534	28.1303	29.1418
OLA1	Obg-like ATPase 1	6	8	8	8	26	26	26	46.937	416	29.2453	28.9624	29.0538	29.2613	29.1307
SPTB	Spectrin beta chain, erythrocytic	4	26	26	26	19.2	19.2	19.2	242.8	2106	29.1736	29.1156	28.7461	29.34	29.0938
HBM	Hemoglobin subunit mu	1	3	3	3	31.9	31.9	31.9	15.618	141	29.4377	30.8481	27.8815	28.1658	29.0833
AK1	Adenylate kinase isoenzyme 1	3	6	6	6	43.8	43.8	43.8	23.411	210	29.181	29.1311	29.0475	28.8839	29.0609
CD59	CD59 glycoprotein	5	4	4	4	29.6	29.6	29.6	11.985	108	28.23	29.8452	28.616	29.4064	29.0244
DIAPH1	Protein diaphanous homolog 1	7	3	3	3	3.8	3.8	3.8	136.85	1228	28.2	29.1099	29.4548	29.1922	28.9893
RP2	Protein XRP2	1	6	6	6	22.3	22.3	22.3	39.641	350	28.8424	28.6607	29.222	29.2005	28.9814
ACLY	ATP-citrate synthase	5	10	10	10	13.8	13.8	13.8	119.77	1091	29.0332	29.5565	28.8248	28.3256	28.935
CAPN1	Calpain-1 catalytic subunit	3	10	10	10	20.2	20.2	20.2	81.889	714	28.9094	28.929	29.0856	28.7286	28.9132
ARHGAP1	Rho GTPase-activating protein 1	3	7	7	7	30.8	30.8	30.8	50.435	439	29.0518	29.3691	28.9102	28.1587	28.8724
CNP	2,3-cyclic-nucleotide 3-phosphodiesterase	6	12	12	12	40.4	40.4	40.4	45.098	401	29.0815	28.7279	29.4249	28.1737	28.852
PPIA	Peptidyl-prolyl cis-trans isomerase A;Peptidyl-prolyl cis-trans isomerase A, N-terminally processed;Peptidyl-prolyl cis-trans isomerase	12	4	4	4	31.5	31.5	31.5	18.012	165	28.8978	29.5427	27.8402	29.1233	28.851
HPRT1	Hypoxanthine-guanine phosphoribosyltransferase	1	5	5	5	26.6	26.6	26.6	24.579	218	29.3268	29.0456	28.326	28.3509	28.7623
TXN	Thioredoxin	2	3	3	3	32.9	32.9	32.9	9.4519	85	29.4435	28.3894	28.6258	28.38	28.7097
RAN	GTP-binding nuclear protein Ran	7	8	8	8	41.2	41.2	41.2	26.224	233	29.5588	28.8424	28.6259	27.7423	28.6924
PGD	6-phosphogluconate dehydrogenase, decarboxylating	6	7	7	7	15.1	15.1	15.1	51.872	470	28.6952	28.5642	28.8457	28.6535	28.6896
RHOA	Transforming protein RhoA	11	7	7	7	51.8	51.8	51.8	21.768	193	28.5715	28.6143	28.5689	28.8067	28.6403
SEMA7A	Semaphorin-7A	3	12	12	12	24.9	24.9	24.9	74.823	666	26.9568	28.2273	29.2158	30.1469	28.6367
EIF5A;EIF5AL1	Eukaryotic translation initiation factor 5A-1;Eukaryotic translation initiation factor 5A-1-like	9	5	5	5	50.6	50.6	50.6	16.832	154	28.7262	28.4472	28.636	28.444	28.5633
PRDX1	Peroxiredoxin-1	3	6	5	5	36.7	31.2	31.2	22.11	199	28.5437	28.7659	28.0164	28.277	28.4007
CPNE3	Copine-3	19	3	3	3	6	6	6	60.13	537	28.2947	28.0699	28.4135	28.5864	28.3411
AGO2	Protein argonaute-2	7	12	12	12	18.7	18.7	18.7	93.619	825	28.2513	28.1637	28.2857	28.6462	28.3367
NAPA	Alpha-soluble NSF attachment protein	11	8	8	8	36.6	36.6	36.6	33.232	295	28.5272	28.2421	28.0901	28.4571	28.3291
ATP7A	Copper-transporting ATPase 1	5	7	7	7	6.4	6.4	6.4	154.35	1422	28.3273	28.2168	28.1268	28.5986	28.3174
HBQ1	Hemoglobin subunit theta-1	1	5	5	5	55.6	55.6	55.6	15.508	142	28.8304	27.7722	28.559	27.9735	28.2838
ESD	S-formylglutathione hydrolase	4	6	6	6	42.6	42.6	42.6	31.462	282	28.2947	28.6709	28.0904	27.7221	28.1945
ANXA11	Annexin A11	2	4	4	4	10.6	10.6	10.6	51.242	472	28.7314	28.223	28.4732	27.3254	28.1883
CAB39	Calcium-binding protein 39	2	4	4	4	13	13	13	39.452	339	28.0397	28.0348	28.3515	28.3253	28.1878
PPP2R4	Serine/threonine-protein phosphatase 2A activator	19	9	9	9	39	39	39	36.775	323	27.7709	27.9459	27.9786	28.7288	28.106
CFL1	Cofilin-1	9	6	6	6	51.6	51.6	51.6	17.777	159	28.0313	28.2393	28.2342	27.9167	28.1054
SLC40A1	Solute carrier family 40 member 1	2	5	5	5	9.6	9.6	9.6	62.541	571	27.5391	28.3061	28.5421	27.9999	28.0968
RALA;RALB	Ras-related protein Ral-A;Ras-related protein Ral-B	9	4	4	4	45.1	45.1	45.1	18.26	164	27.5231	27.6499	28.0311	28.6917	27.974
ALDH1A1	Retinal dehydrogenase 1	6	10	10	10	27.7	27.7	27.7	54.861	501	27.9728	28.1757	28.1679	27.5466	27.9658
UBE2N	Ubiquitin-conjugating enzyme E2 N	6	5	5	5	55.3	55.3	55.3	17.138	152	27.7616	27.7993	27.8199	28.4522	27.9583
GNAI3	Guanine nucleotide-binding protein G(k) subunit alpha	1	10	6	6	43.8	30.8	30.8	40.532	354	27.7572	27.8902	28.58	27.5871	27.9536
GSTO1	Glutathione S-transferase omega-1	5	7	7	7	30.5	30.5	30.5	23.341	200	27.9054	28.2788	27.3308	28.186	27.9252
S100A4	Protein S100-A4	1	2	2	2	19.8	19.8	19.8	11.728	101	27.3962	27.5151	27.4727	29.24	27.906
YWHAE	14-3-3 protein epsilon	7	7	7	7	35.7	35.7	35.7	29.174	255	27.7519	28.2443	27.7146	27.9047	27.9039
BSG	Basigin	7	10	10	4	46.5	46.5	18.2	29.221	269	28.0252	27.452	28.0499	27.7958	27.8307
HSPA8	Heat shock cognate 71 kDa protein	15	11	11	8	33.3	33.3	25.6	53.517	493	27.8312	27.5798	27.3139	28.4166	27.7854
RPIA	Ribose-5-phosphate isomerase	1	4	4	4	15.8	15.8	15.8	33.269	311	27.8782	27.9967	27.7932	27.3883	27.7641
RAB1B;RAB1C	Ras-related protein Rab-1B;Putative Ras-related protein Rab-1C	3	6	3	3	52.1	24.9	24.9	18.483	169	27.155	28.0586	27.7206	27.9912	27.7313
CD55	Complement decay-accelerating factor	13	6	6	6	23	23	23	35.695	326	27.1533	27.4836	27.8356	28.316	27.6971
GNAI2;GNAI1	Guanine nucleotide-binding protein G(i) subunit alpha-2;Guanine nucleotide-binding protein G(i) subunit alpha-1	26	11	11	7	36.1	36.1	23.1	40.45	355	27.6936	27.2067	27.7764	27.9069	27.6459
WBP2	WW domain-binding protein 2	9	3	3	3	33.3	33.3	33.3	11.967	114	28.3599	27.9612	27.2927	26.9594	27.6433
FN3K	Fructosamine-3-kinase	1	5	5	5	26.9	26.9	26.9	35.171	309	27.5825	28.0642	27.6967	27.1982	27.6354
USP14	Ubiquitin carboxyl-terminal hydrolase;Ubiquitin carboxyl-terminal hydrolase 14	5	5	5	5	14.7	14.7	14.7	51.086	448	27.2071	27.4971	27.8251	27.4399	27.4923
BLVRA	Biliverdin reductase A	2	4	4	4	25	25	25	33.428	296	27.6731	27.3065	27.3503	27.6012	27.4828
ACTG1;ACTB	Actin, cytoplasmic 2;Actin, cytoplasmic 2, N-terminally processed;Actin, cytoplasmic 1;Actin, cytoplasmic 1, N-terminally processed	28	9	9	9	40	40	40	41.792	375	26.9648	26.9588	26.463	28.9638	27.3376
ATIC	Bifunctional purine biosynthesis protein PURH;Phosphoribosylaminoimidazolecarboxamide formyltransferase;IMP cyclohydrolase	5	5	5	5	14	14	14	64.523	591	27.5124	27.2654	27.2121	26.9083	27.2245
GOT1	Aspartate aminotransferase, cytoplasmic	2	2	2	2	9.4	9.4	9.4	46.247	413	27.4606	27.2492	26.5535	27.202	27.1163
SLC44A1	Choline transporter-like protein 1	3	2	2	2	4.4	4.4	4.4	73.011	652	26.9933	26.7466	26.8344	27.1594	26.9334
PEBP1	Phosphatidylethanolamine-binding protein 1;Hippocampal cholinergic neurostimulating peptide	1	5	5	5	43.9	43.9	43.9	21.057	187	26.9233	27.0834	26.7277	26.6089	26.8358
ICAM4	Intercellular adhesion molecule 4	3	5	5	5	25.7	25.7	25.7	25.931	237	26.5363	26.2664	26.5139	26.5194	26.459
