# Supplementary material for: Covalent conjugation of extracellular vesicles with peptides and nanobodies for targeted therapeutic delivery
Source: J Extracell Vesicles. 2021 Feb 16;10(4):e12057. doi: 10.1002/jev2.12057 (PMC7886705; doi:10.1002/jev2.12057)
Supplement: Supplementary file 4 — Supporting information. [file JEV2-10-e12057-s004.xlsx]

## Sheet: Suppl. Table Biotin Pull-down
Gene names	Protein names	Number of proteins	Peptides	Razor + unique peptides	Unique peptides	Sequence coverage [%]	Unique + razor sequence coverage [%]	Unique sequence coverage [%]	Mol. weight [kDa]	Sequence length	mean_control_log2_LFQ intensity Unligated_01	mean_control_log2_LFQ intensity Unligated_02	mean_control_log2_LFQ intensity Unligated_03	mean_control_log2_LFQ intensity Unligated_04	mean_treatment_log2_LFQ intensity Biotin_01	mean_treatment_log2_LFQ intensity Biotin_02	mean_treatment_log2_LFQ intensity Biotin_03	mean_treatment_log2_LFQ intensity Biotin_04	mean_log2_fold_change	std_log2_fold_change	mean_-log10_pval	std_-1og10_pval
UBB;RPS27A;UBC;UBA52	Ubiquitin-60S ribosomal protein L40;Ubiquitin;60S ribosomal protein L40;Ubiquitin-40S ribosomal protein S27a;Ubiquitin;40S ribosomal protein S27a;Polyubiquitin-B;Ubiquitin;Polyubiquitin-C;Ubiquitin	23	9	9	3	71	71	24.7	10.469	93	24.971	25.0898	31.3985	25.2619	31.9256	32.6895	33.1098	33.9266	6.23261	0.0715436	2.05815	0.00222598
PKLR	Pyruvate kinase PKLR	9	17	17	17	39	39	39	58.494	543	25.5557	25.2729	25.4747	24.9906	29.9766	30.628	30.4527	30.796	5.13986	0.294574	5.88254	0.451548
PVRL1	Nectin-1	3	11	11	11	31.9	31.9	31.9	57.157	517	25.1448	25.0654	24.9111	26.8259	29.5231	30.6101	30.1629	30.774	4.78072	0.0935105	3.97264	0.0817995
APOE	Apolipoprotein E	5	12	12	12	47.6	47.6	47.6	36.154	317	25.0268	25.2945	24.998	25.0626	28.9407	29.7329	29.7472	29.9061	4.48625	0.240156	5.0478	0.47329
ACKR1	Atypical chemokine receptor 1	2	1	1	1	6.5	6.5	6.5	35.552	336	25.2382	25.083	25.2253	25.2679	30.376	29.2089	29.1057	29.3952	4.31781	0.108026	5.08428	0.124753
CCT4	T-complex protein 1 subunit delta	2	15	15	15	35.8	35.8	35.8	57.924	539	26.9845	24.492	26.2548	25.4907	29.2751	30.123	29.8566	30.5719	4.15118	0	3.35194	0
ERMAP	Erythroid membrane-associated protein	1	13	13	13	34.5	34.5	34.5	52.604	475	24.9724	25.3309	26.5243	27.012	29.5384	30.12	29.2169	30.9139	3.98744	0.254582	3.21265	0.252723
AP2M1	AP-2 complex subunit mu	10	17	17	17	47.2	47.2	47.2	49.526	434	25.6281	25.483	24.9083	26.2764	28.0729	28.6638	29.9207	30.2786	3.66006	0	3.09015	0
PSMC5	26S protease regulatory subunit 8	13	15	15	15	49.8	49.8	49.8	45.626	406	24.9318	26.6644	25.425	25.3066	27.9282	29.2976	29.1916	30.2002	3.57246	0.12986	2.93724	0.0632377
DNM2	Dynamin-2	23	23	23	23	30.5	30.5	30.5	97.976	869	27.3567	26.3891	26.9418	25.3363	29.4232	30.0299	29.6499	30.8475	3.48165	0	3.19098	0
ICAM4	Intercellular adhesion molecule 4	3	8	8	8	43.9	43.9	43.9	25.931	237	27.2592	27.3557	27.3416	27.6366	30.3949	30.8414	30.6292	31.2517	3.38104	0	5.5666	0
AP2A1	AP-2 complex subunit alpha-1	14	20	20	14	22.8	22.8	15.6	105.36	955	25.836	25.8686	25.0337	25.0957	28.4765	28.471	29.0432	28.9804	3.28426	0	4.67105	0
RELL1	RELT-like protein 1	2	4	4	4	13.7	13.7	13.7	29.34	271	25.44	25.0762	25.2594	25.2365	27.9216	28.7118	28.6906	27.8394	3.0378	0.0854461	4.28087	0.400515
PSMD3	26S proteasome non-ATPase regulatory subunit 3	2	14	14	14	31.5	31.5	31.5	60.977	534	24.7456	25.4644	24.9588	24.6765	25.7267	28.533	27.9914	29.4106	2.95412	0.350353	1.93443	0.314189
CLU	Clusterin;Clusterin beta chain;Clusterin alpha chain;Clusterin	14	15	15	15	34.1	34.1	34.1	48.803	416	28.8394	29.4493	27.8226	28.4282	30.6428	31.6993	31.5544	32.0383	2.84883	0	3.11814	0
HSPB1	Heat shock protein beta-1	3	9	9	9	59.5	59.5	59.5	22.782	205	28.7345	28.6744	25.0539	26.956	29.9096	30.4512	30.2525	30.2007	2.84878	0.160788	1.76711	0.173932
NSF	Vesicle-fusing ATPase	8	17	17	17	26.1	26.1	26.1	82.091	739	26.4772	27.1623	26.049	26.1129	29.2234	29.4458	29.4053	29.1105	2.8459	0	4.39403	0
XPO7	Exportin-7	5	32	32	32	36.6	36.6	36.6	123.91	1087	28.0678	26.6065	27.4875	26.1005	29.3022	29.966	29.6782	30.3566	2.7601	0	2.85722	5.43896e-16
UBR4	E3 ubiquitin-protein ligase UBR4	9	25	25	25	5.4	5.4	5.4	571.85	5159	25.4055	25.2048	25.0399	25.1772	27.309	27.9162	27.8167	28.4085	2.65576	0.251249	4.31021	0.279132
PSMD1	26S proteasome non-ATPase regulatory subunit 1	6	14	14	14	19.4	19.4	19.4	105.85	953	25.0836	25.709	25.2853	25.5551	26.6058	27.8104	28.6689	29.162	2.6535	0.0704695	2.4222	0.0852491
GYPC	Glycophorin-C	3	2	2	2	25.2	25.2	25.2	11.499	107	30.5933	30.6312	31.001	29.5959	31.4315	33.728	32.97	34.2388	2.63673	0	2.08137	0
UBAC1	Ubiquitin-associated domain-containing protein 1	1	6	6	6	17.5	17.5	17.5	45.338	405	27.1586	25.014	25.1416	25.1296	27.5392	28.2553	28.3039	28.562	2.55418	0.134753	2.37908	0.0737886
ANKFY1	Ankyrin repeat and FYVE domain-containing protein 1	4	10	10	10	11.4	11.4	11.4	128.4	1169	25.2844	24.4562	25.2538	25.4429	26.3269	27.8422	28.0713	28.3588	2.54049	0.143378	2.4082	0.262442
PSMC6	26S protease regulatory subunit 10B	6	12	12	12	34.2	34.2	34.2	45.796	403	27.6714	25.0199	26.5919	25.152	27.3455	28.7116	28.6635	29.8257	2.52773	0.065597	1.68207	0.0161807
ENG	Endoglin	3	9	9	9	18.7	18.7	18.7	67.541	625	26.811	25.4977	25.1314	25.0527	27.9447	28.1852	27.889	28.1099	2.40895	0.102237	2.9119	0.0107336
PSMD12	26S proteasome non-ATPase regulatory subunit 12	4	13	13	13	29.4	29.4	29.4	52.904	456	26.2363	26.3702	25.8386	25.7153	28.3416	27.9911	27.9696	29.3732	2.37878	0	3.20855	0
AP2B1	AP-2 complex subunit beta	12	19	19	8	25.3	25.3	11.2	98.117	880	24.9121	26.4974	26.5851	25.2887	27.5186	27.8116	28.6717	28.5057	2.30611	0.0617914	2.41224	0.0691189
TTLL12	Tubulin--tyrosine ligase-like protein 12	1	12	12	12	26.4	26.4	26.4	74.403	644	26.5873	26.5743	25.665	26.6026	27.8591	28.8542	28.8388	29.0642	2.29677	0	3.18777	5.43896e-16
IPO7	Importin-7	3	13	13	13	16.2	16.2	16.2	119.52	1038	25.4443	25.0762	25.4335	24.9274	26.7887	27.6929	27.8239	27.657	2.27027	0.277499	3.44551	0.630254
F11R	Junctional adhesion molecule A	3	9	9	9	38.1	38.1	38.1	32.583	299	27.7873	27.9441	27.9391	28.5653	30.1099	30.4274	30.2326	30.5312	2.26633	0	4.58681	0
HSPA4	Heat shock 70 kDa protein 4	12	10	10	10	15	15	15	94.33	840	25.433	25.5781	24.5312	25.4298	26.6596	27.6326	27.8528	27.8511	2.25599	0.166551	2.8022	0.510107
INSR	Insulin receptor;Insulin receptor subunit alpha;Insulin receptor subunit beta	2	10	10	10	6.7	6.7	6.7	155.14	1370	25.2956	25.5207	24.8312	25.1858	26.7265	27.444	27.589	27.9884	2.22863	0.177486	3.29849	0.409172
GAPVD1	GTPase-activating protein and VPS9 domain-containing protein 1	14	14	14	14	10.8	10.8	10.8	160.6	1439	25.5689	25.278	25.6393	25.2318	26.6153	27.4409	27.2946	29.1441	2.19421	0.162727	2.09429	0.112601
PSMD11	26S proteasome non-ATPase regulatory subunit 11	4	13	13	13	39.1	39.1	39.1	47.463	422	26.6956	25.8625	27.4605	25.1414	27.45	28.0952	28.8771	29.4933	2.18886	0.0757681	1.75669	0.0500247
RNF123	E3 ubiquitin-protein ligase RNF123	7	18	18	18	18.3	18.3	18.3	148.51	1314	26.9498	26.944	27.0298	26.6638	28.7136	29.2182	28.7249	29.6615	2.18267	0	3.99714	0
FBXO7	F-box only protein 7	3	7	7	7	26	26	26	45.78	408	27.726	25.4315	27.6518	28.4071	28.5373	29.585	29.811	29.8627	2.14489	0.131599	1.62531	0.168745
XPO1	Exportin-1	10	17	17	17	21.7	21.7	21.7	123.38	1071	26.4414	26.604	25.9932	25.2112	27.6404	27.9606	28.3988	28.6744	2.1061	0.0630172	2.79754	0.198052
CLTC	Clathrin heavy chain 1	11	53	53	53	40.6	40.6	40.6	192.06	1679	29.3831	28.9356	29.3563	28.9435	30.4278	31.4223	31.2655	31.6213	2.02957	0	3.36952	0
GSR	Glutathione reductase, mitochondrial	7	8	8	8	25.9	25.9	25.9	51.7	479	27.7848	25.0219	25.8383	25.3969	27.6489	28.1909	28.0168	28.2919	2.02664	0.0684473	1.68942	0.0975903
TMEM63B	CSC1-like protein 2	6	7	7	7	8.3	8.3	8.3	94.957	832	25.3078	25.5274	25.1344	25.0217	27.3003	27.3317	26.9801	27.4287	2.01237	0.033646	4.7139	0.833325
UBE2O	E2/E3 hybrid ubiquitin-protein ligase UBE2O	3	13	13	13	13.9	13.9	13.9	141.29	1292	25.7233	25.2455	25.7715	25.028	27.64	27.4849	27.2183	27.4744	2.01233	0	4.22869	0
CCT7	T-complex protein 1 subunit eta	6	17	17	17	37.4	37.4	37.4	59.366	543	27.7712	26.9927	27.1603	26.8241	28.3558	29.4526	29.2449	29.6944	1.99987	0	2.85747	0
C3	Complement C3;Complement C3 beta chain;C3-beta-c;Complement C3 alpha chain;C3a anaphylatoxin;Acylation stimulating protein;Complement C3b alpha chain;Complement C3c alpha chain fragment 1;Complement C3dg fragment;Complement C3g fragment;Complement C3d fragment;Complement C3f fragment;Complement C3c alpha chain fragment 2	4	12	12	12	9.7	9.7	9.7	187.15	1663	24.8755	25.073	25.1964	24.9012	26.2502	27.4354	26.4104	27.6739	1.93099	0.0874545	2.66083	0.170243
FERMT3	Fermitin family homolog 3	5	18	18	18	37.6	37.6	37.6	75.429	663	26.9164	27.3506	27.5562	26.901	28.6955	29.1053	29.2033	29.4277	1.92692	0	3.8729	0
COASY	Bifunctional coenzyme A synthase;Phosphopantetheine adenylyltransferase;Dephospho-CoA kinase	8	9	9	9	22	22	22	62.328	564	25.6002	25.0313	25.4886	25.2613	26.741	27.45	27.225	27.5411	1.89392	0.158641	3.41096	0.528775
GCLM	Glutamate--cysteine ligase regulatory subunit	2	6	6	6	28.1	28.1	28.1	30.727	274	27.7002	26.8392	26.863	27.4046	28.796	29.4451	28.792	29.2104	1.85911	0	3.37059	0
DARS	Aspartate--tRNA ligase, cytoplasmic	7	8	8	8	23.2	23.2	23.2	45.771	401	25.7176	24.7266	25.6598	25.238	26.6214	27.5633	26.8979	27.6845	1.85628	0.0366871	2.74598	0.131875
PSMC1	26S protease regulatory subunit 4	3	13	13	13	37.5	37.5	37.5	49.184	440	27.3116	26.8762	26.822	26.1711	28.0575	28.4191	28.9507	29.1669	1.85331	0	2.76952	0
MTHFD1	C-1-tetrahydrofolate synthase, cytoplasmic;Methylenetetrahydrofolate dehydrogenase;Methenyltetrahydrofolate cyclohydrolase;Formyltetrahydrofolate synthetase;C-1-tetrahydrofolate synthase, cytoplasmic, N-terminally processed	3	20	20	20	21.3	21.3	21.3	101.56	935	27.2298	26.5382	27.326	26.9927	28.7107	28.8629	28.6932	28.9777	1.78944	0	4.11288	0
EIF4A1	Eukaryotic initiation factor 4A-I	14	17	17	10	43.1	43.1	24.4	46.153	406	26.9966	26.6674	27.1549	25.2637	27.3338	28.4277	28.6568	28.7932	1.78228	0.0459344	1.77315	0.0694143
RTCA	RNA 3-terminal phosphate cyclase	3	5	5	5	19.1	19.1	19.1	39.336	366	25.1908	25.1148	24.8272	25.0904	25.7949	27.2706	26.658	27.4578	1.73952	0.117811	2.3053	0.0606341
ACHE	Acetylcholinesterase	20	19	19	19	48.8	48.8	48.8	65.559	603	31.0725	31.1081	30.9602	31.4408	32.278	33.0655	32.9561	33.1837	1.72546	0	3.56013	5.43896e-16
PSMF1	Proteasome inhibitor PI31 subunit	3	2	2	2	17.5	17.5	17.5	20.593	183	25.4661	25.5843	29.0593	28.2942	28.0754	29.2946	29.0229	28.9073	1.72411	0.134203	0.896448	0.0142425
G6PD	Glucose-6-phosphate 1-dehydrogenase	6	13	13	13	30.1	30.1	30.1	59.256	515	26.7082	26.2835	26.7362	25.8876	27.6999	27.8209	28.1812	28.7911	1.71937	0	2.79031	5.43896e-16
PFKL	ATP-dependent 6-phosphofructokinase, liver type	4	17	17	16	32.2	32.2	31	85.018	780	27.1544	27.416	26.8991	25.4237	27.1536	28.831	28.6105	29.155	1.71423	0.072849	1.46472	0.0575384
DNAJA4	DnaJ homolog subfamily A member 4	8	6	6	6	24.7	24.7	24.7	44.797	397	25.1752	24.9422	25.152	25.4858	26.4521	27.0076	26.6565	27.072	1.60824	0.233183	3.78633	0.702333
CDK2	Cyclin-dependent kinase 2	6	5	5	5	20.2	20.2	20.2	39.178	346	25.3812	25.0391	25.5353	25.6464	26.4484	27.4554	27.0311	27.0841	1.60423	0.179797	2.94924	0.630358
PPME1	Protein phosphatase methylesterase 1	4	5	5	5	13	13	13	42.315	386	25.5035	25.1578	25.6355	24.8883	26.9206	27.3119	26.4462	26.817	1.57767	0.420287	2.13946	0.55141
S100A4	Protein S100-A4	1	4	4	4	28.7	28.7	28.7	11.728	101	29.1781	29.3881	29.0655	29.6041	30.5711	30.6568	31.4136	30.8229	1.55715	0	3.35672	0
EEF1A1P5;EEF1A1;EEF1A2	Putative elongation factor 1-alpha-like 3;Elongation factor 1-alpha 1;Elongation factor 1-alpha 2	12	5	5	5	14.9	14.9	14.9	50.184	462	25.7154	25.3728	25.8842	25.6579	26.8251	26.5681	27.9324	27.3694	1.51617	0.114954	2.40552	0.0470373
OTUB1	Ubiquitin thioesterase OTUB1	7	6	6	6	23.7	23.7	23.7	28.05	241	26.4175	26.6258	26.5234	25.4026	27.6667	27.7062	27.5209	28.139	1.51589	0.03197	2.54854	0.153837
PSMD6	26S proteasome non-ATPase regulatory subunit 6	7	10	10	10	29	29	29	45.531	389	26.1389	25.7733	26.7664	25.6496	27.4114	27.6482	27.7023	27.6196	1.51338	0	2.95895	0
KPNB1	Importin subunit beta-1	6	22	22	22	32.6	32.6	32.6	97.169	876	28.5241	28.1503	28.2592	27.6763	28.949	29.7531	29.8069	30.1277	1.50669	0	2.57059	0
SLC40A1	Solute carrier family 40 member 1	4	10	10	10	19.1	19.1	19.1	62.541	571	29.381	29.4244	29.6108	29.8128	31.5272	30.8633	30.8198	31.0017	1.49577	0	3.64833	0
PSMD2	26S proteasome non-ATPase regulatory subunit 2	7	26	26	26	38.1	38.1	38.1	100.2	908	29.0561	28.3761	28.1757	28.8413	29.8691	30.2679	30.0972	30.1715	1.48912	0	3.29119	0
CCT3	T-complex protein 1 subunit gamma	9	21	21	21	42	42	42	60.533	545	29.1282	28.5403	29.1823	27.9031	29.5699	30.2469	30.0851	30.6564	1.45111	0	2.08563	0
PSMD13	26S proteasome non-ATPase regulatory subunit 13	9	12	12	12	36.9	36.9	36.9	42.739	377	26.8496	26.2057	26.9558	26.199	27.0681	28.3292	27.9136	28.6624	1.44082	0	1.94592	0
TCP1	T-complex protein 1 subunit alpha	11	17	17	17	38.5	38.5	38.5	60.343	556	28.4721	27.6638	28.3573	27.9213	29.0915	29.6657	29.5017	29.9136	1.43951	0	2.87147	0
ASNA1	ATPase ASNA1	3	6	6	6	22.7	22.7	22.7	37.119	331	27.0335	25.2472	26.6853	26.4209	26.8921	27.7504	28.0124	28.4812	1.43734	0.148519	1.50934	0.157025
USP9X;USP9Y	Probable ubiquitin carboxyl-terminal hydrolase FAF-X;Probable ubiquitin carboxyl-terminal hydrolase FAF-Y	5	10	10	10	4.5	4.5	4.5	290.46	2554	24.6899	24.8302	25.4227	25.3848	26.3981	26.2871	25.8191	27.5629	1.43492	0.032182	1.84971	0.0945878
PAFAH1B2	Platelet-activating factor acetylhydrolase IB subunit beta	5	2	2	2	12.2	12.2	12.2	25.569	229	25.0927	24.4674	25.0168	24.8467	25.8009	26.1536	26.4198	26.7256	1.4191	0.0702347	2.41233	0.258075
PSMC2	26S protease regulatory subunit 7	4	21	21	21	58.7	58.7	58.7	48.633	433	28.1674	28.1346	28.3138	27.2796	29.2053	29.5687	29.1943	29.5659	1.4097	0	2.80884	0
PSMC4	26S protease regulatory subunit 6B	2	14	14	14	46.7	46.7	46.7	47.366	418	27.4161	26.9519	27.4214	27.2824	27.7378	29.0111	28.8496	29.069	1.3989	0	2.25194	0
GUK1	Guanylate kinase	9	8	8	8	50.8	50.8	50.8	21.725	197	25.4439	25.1877	25.7743	25.4239	26.2009	27.1682	26.8191	27.1378	1.37405	0.0898865	2.6396	0.235191
CLIC1	Chloride intracellular channel protein 1	1	3	3	3	16.2	16.2	16.2	26.922	241	26.9972	25.2751	24.6479	25.3876	27.1498	26.7375	26.7217	27.1032	1.35109	0.0547241	1.37612	0.134478
CR1	Complement receptor type 1	8	22	22	22	20.6	20.6	20.6	223.7	2039	28.1791	28.7799	28.2736	28.0851	29.3995	29.4555	29.7978	30.0633	1.34962	0	3.07153	0
OXSR1	Serine/threonine-protein kinase OSR1	2	11	11	11	26.4	26.4	26.4	58.022	527	27.545	27.0752	27.6713	27.631	28.2126	29.0694	28.6003	29.2264	1.29658	0	2.53613	0
SEMA7A	Semaphorin-7A	3	24	24	24	45.6	45.6	45.6	74.823	666	29.8336	29.385	30.1176	29.9898	30.9178	31.1369	31.1728	31.2806	1.29554	0	3.47912	0
SLC14A1	Urea transporter 1	9	5	5	5	10.8	10.8	10.8	42.528	389	25.1464	25.5607	26.7767	25.433	28.747	26.4513	26.4887	26.3637	1.28348	0.136474	0.927563	0.120032
HGS	Hepatocyte growth factor-regulated tyrosine kinase substrate	6	6	6	6	9	9	9	76.375	690	25.2075	25.3045	25.2827	26.5829	26.9928	26.7223	26.7392	27.0466	1.28083	0.107074	1.91624	0.116585
TSTA3	GDP-L-fucose synthase	8	11	11	11	47.7	47.7	47.7	35.892	321	28.4457	27.6879	28.1106	28.0187	29.2002	29.3919	28.9818	29.799	1.27749	0	2.81078	0
ST13;ST13P5;ST13P4	Hsc70-interacting protein;Putative protein FAM10A5;Putative protein FAM10A4	6	5	5	5	15.7	15.7	15.7	41.331	369	27.6195	27.3817	27.2343	27.4966	28.4116	28.4782	29.0553	28.8935	1.27657	0	3.44181	0
CCT5	T-complex protein 1 subunit epsilon	7	19	19	19	41.2	41.2	41.2	53.848	486	28.6502	28.1902	28.6924	27.8833	29.2631	29.7561	29.4113	30.0206	1.25875	0	2.55549	0
EHD1;EHD3	EH domain-containing protein 1;EH domain-containing protein 3	11	11	11	11	23.2	23.2	23.2	61.927	548	26.986	27.066	26.7314	26.8977	28.3027	28.127	27.9097	28.3277	1.24651	0	4.32443	0
CAPNS1	Calpain small subunit 1	10	4	4	4	22	22	22	33.786	322	25.2255	25.01	25.5396	25.8563	26.3964	26.9483	26.8972	26.329	1.23485	0.166268	1.97109	0.252038
IGHM	Ig mu chain C region	3	7	7	7	21.1	21.1	21.1	51.923	474	25.903	25.6831	25.8181	25.3344	26.0139	27.1854	27.2121	27.2579	1.23266	0.234527	1.93243	0.0939121
ATP6V1A	V-type proton ATPase catalytic subunit A	4	8	8	8	16.4	16.4	16.4	64.735	584	25.3047	25.1704	25.1194	25.01	25.7892	26.1023	26.6707	26.9646	1.23058	0.168327	2.10643	0.310876
PSMD7	26S proteasome non-ATPase regulatory subunit 7	4	7	7	7	27.8	27.8	27.8	37.025	324	26.6653	26.8975	26.5876	26.5678	28.21	28.088	27.67	27.6403	1.22253	0	3.5309	0
CRLF3	Cytokine receptor-like factor 3	3	5	5	5	10.7	10.7	10.7	49.35	438	25.2389	25.2236	26.3474	25.9925	26.7071	27.1811	26.9845	26.8078	1.21954	0.0418784	2.18661	0.0787401
PCBP1	Poly(rC)-binding protein 1	9	5	5	3	19.9	19.9	11.2	37.497	356	25.3839	25.2197	25.4648	25.6223	27.2128	26.2373	26.1919	26.8474	1.19967	0.0346308	2.04601	0.0795746
SDCBP	Syntenin-1	6	3	3	3	16.4	16.4	16.4	31.761	292	25.3965	25.0032	25.147	25.3909	26.6883	25.9738	26.5908	26.4782	1.19839	0.252999	2.46891	0.174789
ACTB;ACTG1	Actin, cytoplasmic 1;Actin, cytoplasmic 1, N-terminally processed;Actin, cytoplasmic 2;Actin, cytoplasmic 2, N-terminally processed	25	16	16	7	54.9	54.9	29.3	41.736	375	29.7496	28.9946	28.339	28.4566	29.0272	30.325	29.9066	30.9088	1.15692	0	1.19523	0
THG1L	Probable tRNA(His) guanylyltransferase	2	4	4	4	15.1	15.1	15.1	34.83	298	25.3912	24.858	25.0075	25.1351	26.5318	26.0592	26.5469	25.7321	1.11955	0.105705	2.29228	0.133214
KEL	Kell blood group glycoprotein	5	23	23	23	44.3	44.3	44.3	82.823	732	29.9567	29.9323	29.4152	30.1484	31.0329	31.0131	30.7749	31.1032	1.11785	0	3.19398	5.43896e-16
USP5	Ubiquitin carboxyl-terminal hydrolase 5	6	25	25	25	40.5	40.5	40.5	93.307	835	29.4396	29.1599	29.4183	28.5835	29.9706	30.2586	30.1887	30.6231	1.1099	0	2.43433	0
DDI2	Protein DDI1 homolog 2	6	10	10	10	33.3	33.3	33.3	44.522	399	28.8307	28.4986	28.8772	28.5905	29.1285	30.1195	29.5843	30.2856	1.08026	0	2.0831	0
CCT8	T-complex protein 1 subunit theta	5	27	27	27	58	58	58	59.62	548	29.0694	28.6107	29.1526	28.679	29.7701	29.9068	29.9924	30.1511	1.07716	0	3.3114	0
CYB5R3	NADH-cytochrome b5 reductase 3;NADH-cytochrome b5 reductase 3 membrane-bound form;NADH-cytochrome b5 reductase 3 soluble form	4	3	3	3	16.5	16.5	16.5	31.628	278	25.494	25.627	25.1123	25.2472	26.1898	26.3767	26.3003	26.9082	1.07358	0.389812	2.3296	0.832172
TGM2	Protein-glutamine gamma-glutamyltransferase 2	5	23	23	23	42.6	42.6	42.6	77.328	687	30.2593	29.9987	29.9015	30.099	30.3015	31.4108	31.2757	31.556	1.07135	0	1.9667	0
RAD23A	UV excision repair protein RAD23 homolog A	8	8	8	6	29.9	29.9	24.4	33.433	308	26.3745	26.3635	26.5986	25.284	26.8772	27.0787	27.2917	27.6122	1.05976	0.082138	1.73307	0.244744
CCT6A	T-complex protein 1 subunit zeta	6	17	17	17	40.1	40.1	40.1	58.024	531	28.087	27.3841	27.9816	27.4019	28.1423	28.7537	28.4824	29.5987	1.03059	0	1.53034	0
TSG101	Tumor susceptibility gene 101 protein	5	6	6	6	18.9	18.9	18.9	40.917	365	27.197	27.3348	25.6351	24.9657	27.4801	27.6228	27.1465	26.9914	1.02702	0.205288	0.819269	0.0963425
ATIC	Bifunctional purine biosynthesis protein PURH;Phosphoribosylaminoimidazolecarboxamide formyltransferase;IMP cyclohydrolase	5	20	20	20	41.3	41.3	41.3	64.523	591	28.6344	28.2217	28.0237	28.0978	28.716	29.4203	29.308	29.5163	0.995745	0	2.34656	0
HSPA1A		5	10	8	5	19.5	16	8.7	63.936	586	26.1788	26.1957	26.2828	25.2271	25.9566	26.6521	27.288	27.9404	0.988211	0.0907623	1.02816	0.00711524
PA2G4	Proliferation-associated protein 2G4	6	11	11	11	30.7	30.7	30.7	43.786	394	28.3705	28.3295	28.1088	28.4385	29.444	29.1392	29.1842	29.3173	0.959364	0	4.1555	0
RAB8B	Ras-related protein Rab-8B	2	4	2	2	23.4	13.8	13.8	21.868	188	25.5207	25.3918	26.4325	25.1459	26.1228	26.8811	26.5508	26.7418	0.951375	0.219168	1.51764	0.112081
APRT	Adenine phosphoribosyltransferase	6	8	8	8	48.9	48.9	48.9	19.608	180	28.0939	27.6653	27.8819	27.4935	28.2556	28.9367	28.6433	28.9933	0.923556	0	2.30589	0
STRADB	STE20-related kinase adapter protein beta	5	5	5	5	15.1	15.1	15.1	42.371	377	24.9882	25.2165	25.626	25.4726	26.245	26.0777	26.1396	26.5314	0.922562	0.216229	2.40946	0.737842
RRM1	Ribonucleoside-diphosphate reductase large subunit	4	5	5	5	7.2	7.2	7.2	90.069	792	25.2946	25.4112	25.2648	24.9786	25.877	25.9299	26.2714	26.5361	0.916298	0.0677776	2.53881	0.37743
RUVBL2	RuvB-like 2	8	13	13	13	29.8	29.8	29.8	51.156	463	27.7805	27.3785	27.3682	27.298	28.4561	28.3009	28.2549	28.4783	0.916263	0	3.52331	0
CCT2	T-complex protein 1 subunit beta	4	22	22	22	57.9	57.9	57.9	57.488	535	29.0658	28.7788	28.8681	28.2328	29.2544	29.8333	29.5718	29.9221	0.909015	0	2.09851	0
ATP7A	Copper-transporting ATPase 1	5	8	8	8	7.9	7.9	7.9	154.35	1422	27.4798	25.5104	25.4118	28.4411	27.897	27.5812	27.3313	27.5437	0.877502	0.202327	0.506122	0.0511688
TXNL1	Thioredoxin-like protein 1	5	6	6	6	28.7	28.7	28.7	32.251	289	26.6803	26.4754	25.4954	26.8295	27.0594	27.1496	27.1672	27.5715	0.866779	0.0267707	1.44977	0.0718223
HBM	Hemoglobin subunit mu	1	3	3	3	31.9	31.9	31.9	15.618	141	27.671	28.057	27.4689	27.1994	28.0206	28.4523	28.5191	28.858	0.863416	0	1.87158	0
ENO1	Alpha-enolase	22	9	9	9	27	27	27	47.327	434	27.6802	25.2076	25.1847	28.2588	28.3329	27.273	27.2655	26.9076	0.861936	0.238824	0.424358	0.0718805
USP14	Ubiquitin carboxyl-terminal hydrolase 14;Ubiquitin carboxyl-terminal hydrolase	7	20	20	20	54.9	54.9	54.9	52.385	459	29.9593	29.6296	29.9723	29.6276	30.2485	30.7417	30.5481	31.0769	0.856586	0	2.29371	0
FN3K	Fructosamine-3-kinase	1	10	10	10	35.9	35.9	35.9	35.171	309	28.2343	27.6596	27.7275	27.5376	28.4914	28.8004	28.3054	28.9472	0.846318	0	2.14978	0
PSMC3	26S protease regulatory subunit 6A	7	11	11	11	29.1	29.1	29.1	47.352	423	27.963	27.7037	27.273	27.5942	28.1217	28.6108	28.358	28.8225	0.844769	0	2.17128	0
COPS5	COP9 signalosome complex subunit 5	3	4	4	4	13.8	13.8	13.8	37.578	334	25.6671	25.191	25.0303	25.3991	25.9233	26.1663	26.0279	26.5418	0.842943	0.0895728	1.80907	0.473552
PGM2L1	Glucose 1,6-bisphosphate synthase	1	9	9	9	17.2	17.2	17.2	70.441	622	26.5487	25.4084	25.204	25.4642	26.2579	26.7971	26.2967	26.561	0.821861	0.24587	1.28604	0.138166
AGO2	Protein argonaute-2	7	20	20	20	30.7	30.7	30.7	97.207	859	27.8784	28.1563	28.2652	27.9049	29.3049	28.6874	28.5665	28.8943	0.812044	0	2.30456	0
GMPR	GMP reductase 1	13	3	3	3	13.3	13.3	13.3	37.418	345	25.4157	25.0532	25.3333	25.4879	26.6003	26.3996	25.2515	26.2604	0.805443	0	1.36535	0
UBA1	Ubiquitin-like modifier-activating enzyme 1	8	21	21	21	28.2	28.2	28.2	113.8	1018	29.0542	28.1713	28.7682	28.7585	28.83	29.7589	29.5259	29.8524	0.803743	0	1.45645	2.71948e-16
ACLY	ATP-citrate synthase	5	38	38	38	40.4	40.4	40.4	119.77	1091	30.3808	29.9781	29.9376	30.1438	30.441	31.0193	30.8663	31.2944	0.795155	0	2.0896	0
COPS2	COP9 signalosome complex subunit 2	6	10	10	10	24.4	24.4	24.4	51.596	443	26.0379	25.7279	26.0697	26.2718	26.1207	26.9998	26.8027	27.3546	0.792619	0	1.50871	2.71948e-16
PSMD5	26S proteasome non-ATPase regulatory subunit 5	4	16	16	16	44.9	44.9	44.9	51.311	461	28.5283	28.5912	28.6822	27.7576	28.6706	29.6211	28.9688	29.4011	0.775586	0	1.37423	2.71948e-16
HIST1H4A	Histone H4	1	4	4	4	38.8	38.8	38.8	11.367	103	25.2926	25.4553	25.0571	25.8707	25.718	26.7053	26.2462	26.103	0.774188	0.272981	1.36549	0.0897628
PDCD6IP	Programmed cell death 6-interacting protein	8	43	43	43	51.7	51.7	51.7	96.022	868	31.7	31.632	31.445	31.4541	32.0875	32.3697	32.3521	32.4943	0.768105	0	3.43599	0
SCFD1	Sec1 family domain-containing protein 1	8	5	5	5	11.5	11.5	11.5	72.379	642	25.647	25.0043	25.3182	25.1442	25.8776	26.3895	25.6091	26.2292	0.74789	0.23947	1.57918	0.391882
ART4	Ecto-ADP-ribosyltransferase 4	4	9	9	9	37	37	37	31.511	273	29.1456	29.3145	28.7836	29.0841	29.2118	30.0854	29.8713	30.1308	0.742872	0	1.67851	2.71948e-16
SPTB	Spectrin beta chain, erythrocytic	14	95	95	94	54.6	54.6	54.2	246.47	2137	31.5424	31.9854	31.4744	31.4845	32.0443	32.4404	32.4129	32.5504	0.740335	0	2.38854	0
KRAS	GTPase KRas;GTPase KRas, N-terminally processed	4	9	9	4	66.5	66.5	19.1	21.424	188	29.1404	28.8616	29.1372	28.5568	29.3483	29.6467	29.7905	29.8422	0.732935	0	2.20986	0
RNH1	Ribonuclease inhibitor	10	21	21	21	71.8	71.8	71.8	49.973	461	30.3525	30.2309	30.6563	29.8682	30.2341	31.1235	31.0807	31.3612	0.672914	0	1.20058	0
OLA1	Obg-like ATPase 1	6	15	15	15	44	44	44	46.937	416	29.5075	29.4154	29.5471	29.4502	29.6812	30.3806	30.1732	30.2945	0.652342	0	2.19784	0
RUVBL1	RuvB-like 1	6	12	12	12	34.4	34.4	34.4	50.227	456	29.2679	28.7885	29.0196	28.8158	29.5802	29.6461	29.5979	29.6598	0.648062	0	2.9206	0
FSCN1	Fascin	4	5	5	5	11.4	11.4	11.4	54.529	493	25.5669	25.479	25.58	25.7847	27.0697	26.3441	25.6803	25.8476	0.632783	0	1.0266	0
PSMD9	26S proteasome non-ATPase regulatory subunit 9	8	6	6	6	29.6	29.6	29.6	24.682	223	27.1896	25.1457	27.35	27.7984	27.1379	27.4953	27.6782	27.6819	0.627361	0.0257071	0.470706	0.000205177
GNAQ	Guanine nucleotide-binding protein G(q) subunit alpha	2	7	6	3	22	19.8	9.7	42.142	359	26.5562	25.2796	25.9454	26.0212	27.5195	26.8736	26.1339	25.7696	0.623526	0.044425	0.631124	0.0217858
GNA13	Guanine nucleotide-binding protein subunit alpha-13	2	9	9	8	31	31	28.9	44.049	377	26.6967	26.3891	26.4156	25.0523	27.587	26.425	26.2993	26.7321	0.622412	0.120002	0.626893	0.00587755
RAN	GTP-binding nuclear protein Ran	7	13	13	13	45.5	45.5	45.5	26.224	233	31.6604	31.3133	31.4744	31.3234	31.7876	32.2604	32.0371	32.124	0.609413	0	2.49747	0
FAM114A2	Protein FAM114A2	3	3	3	3	9	9	9	47.956	435	25.5333	25.598	25.2152	25.3618	25.8464	25.9659	26.1773	26.1509	0.608022	0.0996308	1.65647	0.646677
RAP1B	Ras-related protein Rap-1b;Ras-related protein Rap-1b-like protein	22	9	3	3	53.9	17	17	18.778	165	27.0615	25.3188	26.743	27.1608	26.3163	27.1921	27.4772	27.6919	0.598348	0.202348	0.515291	0.014667
CUL3	Cullin-3	6	7	7	7	10.2	10.2	10.2	86.233	744	25.5661	25.2673	25.736	25.2272	26.0491	26.1952	25.8711	26.0463	0.591306	0.177751	1.90173	0.352428
CSE1L	Exportin-2	4	7	7	7	8.6	8.6	8.6	107.78	945	24.8093	25.2399	25.3891	25.5834	26.0292	25.6769	25.7337	25.9392	0.589339	0.203543	1.23288	0.604379
ACSL4	Long-chain-fatty-acid--CoA ligase 4	8	16	16	16	31.2	31.2	31.2	74.435	670	27.91	28.0301	28.1248	27.968	28.8361	28.4185	28.6095	28.5089	0.585023	0	2.9375	5.43896e-16
ANXA11	Annexin A11	6	16	16	16	35.6	35.6	35.6	51.242	472	29.0131	29.4473	28.715	28.8336	29.2441	29.6619	29.6558	29.7589	0.577898	0	1.58104	0
AK1	Adenylate kinase isoenzyme 1	6	11	11	11	61.4	61.4	61.4	23.411	210	30.7008	30.6132	30.686	30.1904	30.5563	31.4601	30.8268	31.6578	0.577643	0	1.04516	0
RIC8A	Synembryn-A	6	6	6	6	13.9	13.9	13.9	58.942	525	25.6937	25.5607	25.5935	25.2373	25.5602	26.4951	26.067	26.2694	0.576628	0.165541	1.28394	0.42743
ALDH1A1	Retinal dehydrogenase 1	15	14	14	14	36.7	36.7	36.7	54.861	501	28.8437	25.2452	28.7177	28.9071	28.9512	28.1585	28.4825	28.3944	0.568203	0.120102	0.253346	0.023224
ABCB6	ATP-binding cassette sub-family B member 6, mitochondrial	5	21	21	21	33.2	33.2	33.2	88.598	796	30.5605	30.2768	30.4208	30.457	30.4424	31.2574	30.8365	31.406	0.556845	0	1.31542	0
CD47	Leukocyte surface antigen CD47	5	3	3	3	15.3	15.3	15.3	20.313	183	28.3902	28.3118	28.7435	28.891	29.1105	29.0349	28.9286	29.4853	0.555678	0	1.62897	2.71948e-16
SPTA1	Spectrin alpha chain, erythrocytic 1	2	100	100	100	51.8	51.8	51.8	279.67	2416	31.9405	32.2893	31.7879	31.7747	32.2418	32.564	32.585	32.5962	0.548676	0	2.01241	0
SEC14L4	SEC14-like protein 4	5	5	5	5	16.1	16.1	16.1	41.317	360	26.7917	26.4303	26.4983	26.9156	26.7565	27.1388	27.2278	27.6964	0.545892	0	1.28693	0
RAB8A	Ras-related protein Rab-8A	11	8	6	6	32.9	27.5	27.5	23.668	207	27.4984	27.8391	27.9593	28.2309	28.4186	28.5099	28.2289	28.5531	0.545677	0	1.75645	2.71948e-16
DIAPH1	Protein diaphanous homolog 1	9	7	7	7	7.8	7.8	7.8	136.85	1228	24.99	26.6392	25.8039	26.3623	26.3445	26.6428	26.4957	26.4775	0.541265	0.102954	0.716562	0.0423391
ACP1	Low molecular weight phosphotyrosine protein phosphatase	7	6	6	6	45.6	45.6	45.6	18.042	158	28.1604	28.4812	28.1566	28.2563	28.7216	28.6647	29.0737	28.7426	0.537024	0	2.37932	0
CPNE1	Copine-1	19	14	14	14	34.1	34.1	34.1	59.717	542	30.8722	31.2033	30.8083	30.9496	31.3372	31.7308	31.3783	31.5149	0.531966	0	2.28883	0
PAICS	Multifunctional protein ADE2;Phosphoribosylaminoimidazole-succinocarboxamide synthase;Phosphoribosylaminoimidazole carboxylase	4	12	12	12	32	32	32	47.079	425	27.021	27.0896	27.2296	26.6248	27.4378	27.7421	26.9316	27.9782	0.531148	0	1.05794	0
CAND1	Cullin-associated NEDD8-dissociated protein 1	10	25	25	25	25.6	25.6	25.6	136.37	1230	29.5871	29.4212	29.4978	29.5222	29.5037	30.0744	30.0816	30.4394	0.517717	0	1.41133	0
HSPA8	Heat shock cognate 71 kDa protein	16	21	21	8	37.5	37.5	18.1	70.897	646	28.6186	27.8006	28.5793	28.2041	28.5321	29.0095	28.7129	28.9904	0.510573	0	1.2073	0
CARM1	Histone-arginine methyltransferase CARM1	8	14	14	14	34.2	34.2	34.2	63.459	585	29.0409	29.4175	28.856	28.8004	28.9262	29.5853	29.7406	29.8064	0.485916	0	1.02383	0
CCS	Copper chaperone for superoxide dismutase;Superoxide dismutase [Cu-Zn]	4	3	3	3	11.8	11.8	11.8	27.086	255	26.2175	25.549	26.3603	25.3301	26.196	26.2747	26.5188	26.363	0.473877	0.0374942	0.878052	0.0275911
PSMA5	Proteasome subunit alpha type-5	2	8	8	8	48.5	48.5	48.5	26.411	241	28.0501	27.2029	27.6271	27.521	27.6172	28.2669	28.3021	28.1091	0.473555	0	1.03992	0
CAPN1	Calpain-1 catalytic subunit	11	23	23	23	36.1	36.1	36.1	81.889	714	29.5013	29.1987	29.5495	29.0975	29.7012	30.046	29.5431	29.9369	0.470036	0	1.59479	0
HMBS	Porphobilinogen deaminase	16	13	13	13	43.3	43.3	43.3	35.761	330	29.9333	30.2763	30.359	29.7292	31.0336	30.2533	30.5174	30.3547	0.465298	0	1.06095	0
YOD1	Ubiquitin thioesterase OTU1	2	8	8	8	26.7	26.7	26.7	38.322	348	27.573	27.4703	27.1841	27.1871	27.4977	28.1903	27.6048	27.9509	0.457293	0	1.29552	0
ANXA7	Annexin A7	2	25	25	25	49.4	49.4	49.4	50.315	466	34.8534	34.9697	34.5114	34.2398	34.5803	35.4679	34.9651	35.3509	0.447484	0	0.862593	0
PPP2R1A	Serine/threonine-protein phosphatase 2A 65 kDa regulatory subunit A alpha isoform	9	19	19	14	43.6	43.6	32.4	65.308	589	28.3667	28.409	28.731	28.0296	29.1736	28.9739	28.5159	28.6492	0.444096	0	1.11804	0
PITHD1	PITH domain-containing protein 1	4	8	8	8	45	45	45	24.178	211	27.559	27.7225	28.1427	27.6749	28.2289	28.2875	27.9073	28.392	0.429131	0	1.39378	2.71948e-16
C2CD5	C2 domain-containing protein 5	7	5	5	5	5.8	5.8	5.8	110.45	1000	25.7868	25.5718	25.7802	26.0128	26.4442	26.2944	26.1184	25.9619	0.416811	0	1.62901	2.71948e-16
SNCA	Alpha-synuclein	8	3	3	3	33	33	33	11.777	115	28.5494	28.2267	28.2364	28.756	29.027	28.7955	29.0629	28.5311	0.412004	0	1.22308	0
BLVRA	Biliverdin reductase A	2	8	8	8	29.7	29.7	29.7	33.428	296	27.8013	27.5496	27.754	27.4737	27.6608	28.1245	27.9869	28.417	0.402658	0	1.20909	0
ADD1	Alpha-adducin	17	7	7	7	15.7	15.7	15.7	70.055	632	25.6084	25.6751	25.4535	25.1956	25.6347	25.9184	25.9954	25.9288	0.386172	0.212831	1.21609	0.256103
STIP1	Stress-induced-phosphoprotein 1	6	9	9	9	15.7	15.7	15.7	62.639	543	26.7249	26.8599	27.0451	26.8363	27.129	27.3742	27.3354	27.1717	0.386002	0	2.29661	0
RAB1A	Ras-related protein Rab-1A	4	11	11	5	60	60	26.3	22.677	205	28.3636	25.114	28.4424	28.1965	27.9339	27.5792	27.7932	28.325	0.378746	0.0903746	0.177957	0.0280973
ARHGDIA	Rho GDP-dissociation inhibitor 1	7	5	5	5	25.9	25.9	25.9	21.517	193	26.7591	26.3921	26.4613	26.2701	26.752	26.1714	27.0723	27.39	0.375774	0	0.641831	0
S100A6	Protein S100;Protein S100-A6	2	3	3	3	37.6	37.6	37.6	9.681	85	29.0255	29.9222	29.4737	30.7207	31.2414	30.114	30.3017	28.9881	0.375754	0	0.263072	0
CORO7	Coronin-7	8	4	4	4	6.1	6.1	6.1	114.16	1048	25.7369	25.3582	25.0318	25.1429	25.4048	25.8525	25.8245	25.5647	0.344189	0.0412881	0.584198	0.11529
PRPS1	Ribose-phosphate pyrophosphokinase 1	14	13	13	13	54.4	54.4	54.4	31.392	285	30.1295	29.8745	30.3364	29.3359	29.8112	30.3493	30.1676	30.674	0.331452	0	0.547789	0
ARF6	ADP-ribosylation factor 6	1	5	5	5	44.6	44.6	44.6	20.082	175	27.941	27.9295	28.0942	28.0986	28.5927	28.2321	28.1963	28.3331	0.32277	0	1.72942	2.71948e-16
GNAI3;GNAI1	Guanine nucleotide-binding protein G(k) subunit alpha;Guanine nucleotide-binding protein G(i) subunit alpha-1	22	10	5	5	32.5	17.5	17.5	40.532	354	27.9365	27.9102	28.1775	27.9677	28.7372	28.0683	28.1934	28.2299	0.309191	0	0.996748	0
RAB35	Ras-related protein Rab-35	4	7	7	7	37.3	37.3	37.3	23.025	201	28.1468	28.0461	28.3771	28.8692	29.3323	28.7023	28.451	28.1801	0.306665	0	0.448002	0
PAFAH1B3	Platelet-activating factor acetylhydrolase IB subunit gamma	6	10	10	10	60.2	60.2	60.2	25.734	231	28.1853	28.4275	28.1651	27.9077	27.8567	28.8387	28.5674	28.6348	0.303017	0	0.599632	0
EIF5A;EIF5AL1;EIF5A2	Eukaryotic translation initiation factor 5A-1;Eukaryotic translation initiation factor 5A-1-like;Eukaryotic translation initiation factor 5A-2	9	8	8	8	57.8	57.8	57.8	16.832	154	29.6251	29.7472	29.1707	29.031	28.9362	29.7558	29.6449	30.411	0.293463	0	0.364986	0
GSTT1	Glutathione S-transferase theta-1	11	5	5	5	29.2	29.2	29.2	27.335	240	26.8585	25.2345	26.5371	25.3153	26.0073	26.2449	26.3941	26.462	0.290708	0.144255	0.256944	0.105034
HSP90AA1	Heat shock protein HSP 90-alpha	8	17	17	12	28.4	28.4	20.2	84.659	732	28.8582	28.6255	28.6214	28.5861	28.67	28.9208	29.1383	29.1238	0.290447	0	1.21532	0
GPX1	Glutathione peroxidase 1	4	8	8	8	45	45	45	21.938	202	27.5033	28.0101	27.5797	27.743	28.4333	27.7343	27.7888	28.0011	0.280335	0	0.700465	0
EIF2S3;EIF2S3L	Eukaryotic translation initiation factor 2 subunit 3;Putative eukaryotic translation initiation factor 2 subunit 3-like protein	4	8	8	8	23.9	23.9	23.9	51.109	472	27.0278	26.7416	26.9747	26.7542	26.7492	27.0394	27.2602	27.3874	0.234482	0	0.723946	0
MPST	3-mercaptopyruvate sulfurtransferase;Sulfurtransferase	3	5	5	5	26.3	26.3	26.3	33.178	297	26.4697	26.058	26.0437	26.2166	26.1844	26.2206	26.5016	26.8094	0.231991	0	0.628891	0
RHOA;RHOC	Transforming protein RhoA;Rho-related GTP-binding protein RhoC	15	11	11	11	63.2	63.2	63.2	21.768	193	29.7347	29.8184	29.5275	29.5485	29.8926	29.8277	29.7255	30.1095	0.231589	0	1.12204	0
RAB1B	Ras-related protein Rab-1B	3	10	4	4	65.7	31.3	31.3	22.171	201	28.7875	28.7626	28.9241	29.0481	29.1124	29.1035	29.2369	28.9953	0.231425	0	1.50745	2.71948e-16
BCAM	Basal cell adhesion molecule	4	21	21	21	49.5	49.5	49.5	63.693	588	30.9694	31.1007	30.7575	31.0287	31.2373	30.9852	31.2114	31.3231	0.225191	0	1.14299	0
RAB10	Ras-related protein Rab-10	1	7	6	6	41	35.5	35.5	22.541	200	29.7448	29.6846	29.9422	30.5341	29.9882	30.448	30.1687	30.1709	0.217515	0	0.452904	0
ADSL	Adenylosuccinate lyase	17	5	5	5	17.1	17.1	17.1	54.465	480	25.979	25.928	25.7384	26.3405	26.6867	26.1212	26.1496	25.8848	0.214113	0	0.45655	0
ANK1	Ankyrin-1	34	79	79	79	62.7	62.7	62.7	197.75	1806	34.7322	34.675	34.6005	34.7776	34.9221	34.8258	34.8178	35.0173	0.199413	0	1.78147	0
TSN	Translin	5	5	5	5	24.2	24.2	24.2	25.572	223	26.0197	26.3076	26.6044	25.568	26.1628	26.3058	26.285	26.5383	0.198069	0	0.36636	6.7987e-17
CNP	2,3-cyclic-nucleotide 3-phosphodiesterase	6	21	21	21	52.6	52.6	52.6	45.098	401	30.5119	30.4499	30.5161	30.7306	31.2399	30.6959	30.5275	30.5257	0.19513	0	0.495559	0
PLSCR1	Phospholipid scramblase 1	7	6	6	6	21.5	21.5	21.5	34.217	311	28.353	28.639	28.3345	29.1285	28.5759	28.5508	29.0521	29.0152	0.184723	0	0.344702	0
UROD	Uroporphyrinogen decarboxylase	5	3	3	3	19.3	19.3	19.3	25.314	228	25.7147	25.1987	25.3931	25.3158	25.5016	25.5598	24.8874	26.3889	0.178808	0	0.218415	0
ACAT2	Acetyl-CoA acetyltransferase, cytosolic	2	7	7	7	27.7	27.7	27.7	41.35	397	26.4771	26.4988	26.5826	26.8008	27.1688	26.5441	26.3066	27.0484	0.177148	0	0.350117	6.7987e-17
ALDOA	Fructose-bisphosphate aldolase A	10	16	16	16	51.1	51.1	51.1	39.817	368	30.8895	30.4866	30.9174	30.7344	31.0021	30.8753	30.9021	30.919	0.167626	0	0.815836	0
UBE2L3	Ubiquitin-conjugating enzyme E2 L3	4	2	2	2	19.7	19.7	19.7	14.121	122	25.8402	26.1953	26.7209	26.3446	27.5792	26.1752	26.3518	25.5912	0.149083	0.0829617	0.13167	0.0952292
RANBP1	Ran-specific GTPase-activating protein	8	4	4	4	19.4	19.4	19.4	31.904	278	27.2511	27.1165	27.3917	25.4123	25.9469	27.3966	27.0064	27.3759	0.138549	0.0286908	0.0871272	0.0156171
CBR1	Carbonyl reductase [NADPH] 1	4	9	9	7	50.5	50.5	40.1	30.375	277	27.7741	27.627	28.0514	27.6237	27.2946	27.8795	28.1569	28.2937	0.137119	0	0.226873	0
RAP1A	Ras-related protein Rap-1A	2	9	9	3	48.4	48.4	15.2	20.987	184	29.2502	28.6096	29.1628	29.4443	28.8299	28.8659	29.8397	29.4767	0.136343	0	0.174356	0
GMPPA	Mannose-1-phosphate guanyltransferase alpha	4	3	3	3	9.3	9.3	9.3	46.291	420	25.1	25.8418	25.4468	25.0866	24.6176	26.0429	25.0322	26.2352	0.113156	0.229264	0.189015	0.126645
DAAM1	Disheveled-associated activator of morphogenesis 1	3	12	12	12	14.1	14.1	14.1	122.3	1068	27.0839	27.4269	26.5604	27.1536	27.2119	26.9768	27.2328	27.2414	0.109507	0	0.230024	0
YKT6	Synaptobrevin homolog YKT6	3	4	4	4	27.4	27.4	27.4	18.58	164	27.0193	27.058	27.6308	25.0009	27.0484	26.9573	26.3875	26.7083	0.0981104	0.0300171	0.0579423	0.015871
PPP2R4	Serine/threonine-protein phosphatase 2A activator	19	7	7	7	31	31	31	37.375	329	27.0213	26.8356	27.4097	27.0745	27.3471	27.4172	27.1435	26.8072	0.093482	0	0.203868	0
GCA	Grancalcin	4	4	4	4	32.2	32.2	32.2	16.712	146	27.8067	28.1766	27.6413	27.4023	27.9413	27.9066	27.6455	27.9058	0.0931213	0	0.209807	0
YWHAB	14-3-3 protein beta/alpha;14-3-3 protein beta/alpha, N-terminally processed	6	5	4	4	27	23	23	27.85	244	25.9782	25.8112	26.4825	26.8771	27.9725	26.0731	25.9962	25.4559	0.0871811	0	0.0508641	8.49837e-18
BROX	BRO1 domain-containing protein BROX	4	8	8	8	27.3	27.3	27.3	46.476	411	27.8881	27.429	28.1596	28.0603	27.9202	27.8787	27.7833	28.2293	0.0685857	0	0.137712	0
WBP2	WW domain-binding protein 2	9	5	5	5	28.7	28.7	28.7	18.224	167	30.0436	30.3114	29.9397	30.482	30.6003	30.508	30.2174	29.7217	0.067658	0	0.107057	1.69967e-17
EPB41	Protein 4.1	24	34	34	8	56.8	56.8	12.9	69.889	622	29.5248	29.1156	29.1507	29.7058	29.6572	29.6344	29.3779	29.0929	0.0663826	0	0.127378	0
PRDX1	Peroxiredoxin-1	5	12	11	11	60.3	54.8	54.8	22.11	199	29.953	29.824	30.1616	29.8921	30.3466	29.8783	29.919	29.9131	0.0565639	0	0.16414	0
AKR7A2	Aflatoxin B1 aldehyde reductase member 2	5	7	7	7	23.9	23.9	23.9	34.684	314	26.9421	27.0175	26.9557	26.6251	26.8359	27.1927	26.9833	26.7434	0.0537277	0	0.156278	0
RAB7A	Ras-related protein Rab-7a	7	7	7	7	38.2	38.2	38.2	23.489	207	27.8855	27.7385	27.6438	27.4257	27.7704	27.5118	27.6877	27.9208	0.0492943	0	0.145785	0
PEF1	Peflin	1	8	8	8	35.2	35.2	35.2	30.381	284	29.0377	29.6707	28.8778	29.0927	29.6044	29.2432	29.2422	28.7498	0.0402214	0	0.0576241	0
PGM2	Phosphoglucomutase-2	4	11	11	11	19.1	19.1	19.1	68.283	612	26.7362	26.622	26.8212	26.6449	26.9304	26.375	26.6388	26.9969	0.0292317	0	0.0695169	0
MPP1	55 kDa erythrocyte membrane protein	9	21	21	21	60.5	60.5	60.5	52.296	466	32.0678	32.0684	31.8977	32.2475	32.1281	32.0089	32.0395	32.1995	0.0236382	0	0.104202	1.69967e-17
PPP2R1B	Serine/threonine-protein phosphatase 2A 65 kDa regulatory subunit A beta isoform	6	9	4	4	21	9.2	9.2	61.313	556	25.2947	24.9269	24.1159	25.2839	24.3065	25.7223	23.5852	26.1006	0.0232781	0.129027	0.0560015	0.0104367
FIBP	Acidic fibroblast growth factor intracellular-binding protein	5	4	4	4	13.4	13.4	13.4	41.21	357	26.6607	26.3576	26.5223	26.2505	26.2802	26.5108	26.4597	26.611	0.0176417	0	0.0545648	0
CPNE3	Copine-3	22	15	15	15	29.2	29.2	29.2	60.13	537	29.8663	30.121	30.2073	30.4247	29.9964	30.2305	30.1287	30.3316	0.0169561	0	0.0434622	0
RAB5B	Ras-related protein Rab-5B	3	8	8	5	47.9	47.9	33	23.707	215	28.4059	28.1604	27.9473	28.2953	28.2784	28.2691	27.9262	28.4009	0.0164455	0	0.0402235	0
PGLS	6-phosphogluconolactonase	4	8	8	8	53.1	53.1	53.1	27.547	258	27.7762	28.094	28.1495	27.7502	27.6749	27.888	28.0336	28.2219	0.0121348	0	0.0266875	0
RAB14	Ras-related protein Rab-14	2	7	7	7	48.4	48.4	48.4	23.897	215	26.1248	25.9682	25.8897	26.107	25.5718	26.0044	25.9423	26.4964	-0.0186979	0	0.0324969	0
MTAP	S-methyl-5-thioadenosine phosphorylase;Purine nucleoside phosphorylase	11	3	3	3	13.6	13.6	13.6	30.837	280	25.0319	25.9001	24.8893	25.3453	25.6904	25.2228	24.9242	25.2482	-0.0202801	0.147605	0.124137	0.105992
EPB42	Erythrocyte membrane protein band 4.2	7	29	29	29	50.8	50.8	50.8	77.008	691	32.3811	32.3603	32.3026	32.6345	32.8011	32.2638	32.2122	32.2951	-0.0265753	0	0.0604967	8.49837e-18
RAP2B	Ras-related protein Rap-2b	1	10	10	5	76	76	36.6	20.504	183	30.1364	30.0266	30.0788	29.8329	30.1241	29.9061	29.8027	30.0986	-0.0357628	0	0.132701	0
ARHGAP1	Rho GTPase-activating protein 1	3	8	8	8	27.1	27.1	27.1	50.435	439	28.1933	28.1942	28.2743	28.3833	28.5293	28.2076	27.9506	28.2049	-0.0382004	0	0.111664	0
TANGO2;C22orf25	Transport and Golgi organization protein 2 homolog	13	2	2	2	21.8	21.8	21.8	18.472	165	25.4625	25.549	25.1699	25.1901	25.1191	24.9707	25.6129	25.4648	-0.0509994	0.211444	0.279616	0.326735
ARF1;ARF3	ADP-ribosylation factor 1;ADP-ribosylation factor 3	6	10	10	5	58.6	58.6	29.8	20.697	181	30.689	30.4177	30.3753	31.0976	31.1901	30.4284	30.288	30.4634	-0.0524185	0	0.0715448	0
TMC6	Transmembrane channel-like protein 6	4	2	2	2	3.6	3.6	3.6	43.343	384	25.4782	23.9745	24.1204	24.6633	24.438	24.9522	24.1867	24.4176	-0.0604532	0.0482091	0.0546821	0.041877
RAB21	Ras-related protein Rab-21	1	6	6	6	33.3	33.3	33.3	24.347	225	28.5159	28.2393	28.3747	28.5654	28.2057	28.272	28.3859	28.5424	-0.072349	0	0.289668	0
MSN	Moesin	2	15	6	6	22.9	10.9	10.9	67.819	577	27.1868	26.8819	26.9737	27.038	27.2405	27.0275	26.6248	26.8577	-0.0824679	0	0.228417	3.39935e-17
HBQ1	Hemoglobin subunit theta-1	1	7	7	7	70.4	70.4	70.4	15.508	142	28.9717	29.1433	29.122	28.632	28.0648	29.0776	28.9923	29.3904	-0.0859654	0	0.102348	1.69967e-17
HBZ	Hemoglobin subunit zeta	1	11	10	10	83.1	78.2	78.2	15.637	142	30.0984	29.8014	30.1121	29.8214	29.4787	29.8189	29.9698	30.1263	-0.109865	0	0.280904	0
LXN	Latexin	2	4	4	4	22.1	22.1	22.1	25.75	222	27.6132	27.7064	28.1634	28.2972	28.218	27.7031	27.7806	27.5557	-0.130674	0	0.240591	0
NAPA	Alpha-soluble NSF attachment protein	14	12	12	12	54.2	54.2	54.2	33.232	295	29.1812	29.1305	29.0041	28.998	28.8165	29.0124	29.0623	28.8646	-0.139475	0	0.958965	0
ASB2;CAPN5	Calpain-5	5	17	17	17	30.4	30.4	30.4	77.469	680	30.1072	30.0758	29.7911	30.285	30.1304	29.5504	30.16	29.8454	-0.143255	0	0.351221	0
RAC1;RAC3;RAC2	Ras-related C3 botulinum toxin substrate 1;Ras-related C3 botulinum toxin substrate 3;Ras-related C3 botulinum toxin substrate 2	9	9	8	8	50	44.3	44.3	21.45	192	31.0921	30.846	30.7187	31.1034	30.5729	30.5656	30.9311	31.1158	-0.14371	0	0.376587	0
CFL1	Cofilin-1	9	10	10	10	64.5	64.5	64.5	18.502	166	29.2405	29.2154	29.3476	29.4015	28.9349	29.1164	29.2329	29.3363	-0.146147	0	0.741565	0
PDCD6;hCG_1985580	Programmed cell death protein 6	7	7	7	7	47.1	47.1	47.1	21.868	191	29.5779	29.6875	29.6148	29.5675	29.7454	29.3524	29.104	29.647	-0.149727	0	0.45424	0
ABHD14B	Alpha/beta hydrolase domain-containing protein 14B	4	7	7	7	39.5	39.5	39.5	22.345	210	27.8525	27.7167	27.8156	27.4114	26.9851	27.6841	27.492	27.9819	-0.163277	0	0.294075	0
GNAI2	Guanine nucleotide-binding protein G(i) subunit alpha-2	6	12	12	7	41.1	41.1	26.2	40.45	355	27.5879	27.5359	27.6273	27.7855	27.8464	26.9432	27.4076	27.675	-0.166052	0	0.349753	0
BPGM	Bisphosphoglycerate mutase	2	12	12	12	51	51	51	30.005	259	31.8089	31.5426	31.7658	31.4119	31.1904	31.3757	31.5376	31.7131	-0.178099	0	0.571923	0
SRI	Sorcin	5	12	12	12	84.5	84.5	84.5	17.605	155	33.139	33.3162	32.8556	33.3797	32.8471	32.785	33.2362	33.0792	-0.185762	0	0.550151	0
YWHAQ	14-3-3 protein theta	2	4	3	3	19.6	15.5	15.5	27.764	245	25.9086	26.0685	26.0797	26.0781	25.623	26.1291	26.0123	25.6205	-0.187534	0	0.650233	0
CA3	Carbonic anhydrase 3	1	4	4	4	20.8	20.8	20.8	29.557	260	26.5646	26.0353	26.1633	26.6058	26.4451	25.9229	26.1063	26.0973	-0.199372	0	0.508457	0
SKP1	S-phase kinase-associated protein 1	8	3	3	2	25.8	25.8	15.3	18.72	163	27.7761	28.0693	27.267	27.55	25.5937	27.7617	28.2718	28.1811	-0.213505	0.0494479	0.12154	0.0217031
RDX	Radixin	11	20	20	10	34.6	34.6	20.2	62.93	534	28.473	28.6268	28.4287	27.6518	28.3674	28.1559	27.7682	28.0338	-0.213736	0	0.367928	0
FLOT1	Flotillin-1	20	20	20	20	64.4	64.4	64.4	47.355	427	30.6786	30.6761	30.3358	30.8247	30.5686	30.267	30.3186	30.4983	-0.215676	0	0.860317	0
AQP1	Aquaporin-1	5	3	3	3	15.1	15.1	15.1	48.685	449	29.167	28.7608	28.9277	25.2525	27.8275	27.612	27.8337	27.9358	-0.224733	0.0533503	0.0890507	0.0271661
PRDX2	Peroxiredoxin-2	3	19	19	18	76.8	76.8	71.2	21.892	198	35.0027	34.7744	35.1791	34.9335	34.8073	34.7435	34.5781	34.8287	-0.233038	0	1.21502	0
HAGH	Hydroxyacylglutathione hydrolase, mitochondrial	7	7	7	7	35.6	35.6	35.6	26.305	239	27.9872	27.444	27.9602	28.2558	28.2944	27.3954	27.571	27.4152	-0.242803	0	0.391727	0
YWHAE	14-3-3 protein epsilon	7	15	15	14	55.3	55.3	51.4	29.174	255	29.5229	29.3895	29.5808	29.5937	29.7052	28.681	29.4176	29.296	-0.246801	0	0.513841	0
TALDO1	Transaldolase	2	3	3	3	9.2	9.2	9.2	37.54	337	25.929	25.6036	26.0309	25.94	26.4559	25.6115	25.3275	25.0837	-0.256217	0.121268	0.326124	0.118069
LGALS3	Galectin-3;Galectin	2	5	5	5	25.6	25.6	25.6	26.152	250	28.2986	28.9659	28.1716	28.0943	27.7956	28.0138	28.398	28.2579	-0.266321	0	0.510768	0
EPB41L2	Band 4.1-like protein 2	10	16	16	13	27.9	27.9	23.8	79.256	706	30.1209	30.1599	30.0966	29.6333	29.2319	29.9595	29.7957	29.9414	-0.270549	0	0.607558	0
PCMT1	Protein-L-isoaspartate O-methyltransferase;Protein-L-isoaspartate(D-aspartate) O-methyltransferase	11	8	8	8	42.8	42.8	42.8	30.315	285	27.9704	29.0649	28.892	28.5557	28.2806	28.1837	28.79	28.0998	-0.282259	0	0.440275	0
GNB2	Guanine nucleotide-binding protein G(I)/G(S)/G(T) subunit beta-2	6	10	6	4	43.5	27.4	21.5	37.331	340	28.5647	28.5381	28.0319	27.9475	27.8198	27.7171	28.1632	28.1636	-0.304633	0	0.747612	0
GNB1	Guanine nucleotide-binding protein G(I)/G(S)/G(T) subunit beta-1	6	10	10	6	40	40	23.8	37.377	340	28.9406	28.8502	28.712	29.2195	29.2019	28.4964	28.4056	28.3808	-0.309379	0	0.669524	0
GCLC	Glutamate--cysteine ligase catalytic subunit	7	13	13	13	20.9	20.9	20.9	72.765	637	29.3383	29.0371	29.205	28.7904	29.092	29.2275	28.237	28.5319	-0.320572	0	0.574608	0
PPIA	Peptidyl-prolyl cis-trans isomerase A;Peptidyl-prolyl cis-trans isomerase A, N-terminally processed;Peptidyl-prolyl cis-trans isomerase	13	9	9	9	67.9	67.9	67.9	18.012	165	30.9727	31.0026	30.8561	30.9496	30.7057	30.6029	30.5875	30.5756	-0.327333	0	3.54701	0
IPO11	Importin-11	6	4	4	4	6.7	6.7	6.7	99.707	863	25.398	25.7074	25.2408	25.2754	24.9421	25.076	25.0241	25.2661	-0.328322	0.172218	1.11764	0.315918
ATP2B4	Plasma membrane calcium-transporting ATPase 4	11	28	28	17	28.8	28.8	18.4	132.59	1193	30.5615	30.3668	30.4467	31.0182	30.1081	30.1599	30.4087	30.3709	-0.336396	0	1.0669	0
MCTS1	Malignant T-cell-amplified sequence 1	4	4	4	4	35.5	35.5	35.5	19.228	169	27.952	28.3152	27.9291	27.046	27.9029	27.125	27.443	27.4093	-0.340551	0	0.494943	6.7987e-17
PGD	6-phosphogluconate dehydrogenase, decarboxylating	6	9	9	9	26	26	26	51.872	470	27.3509	27.027	27.4383	27.8568	27.7378	26.8136	26.9724	26.7116	-0.359425	0	0.58601	0
SMIM1	Small integral membrane protein 1	3	3	3	3	91.9	91.9	91.9	4.1915	37	28.1892	28.9481	28.2281	29.0595	28.7435	27.8132	28.0904	28.2952	-0.370668	0	0.573865	0
PITPNA	Phosphatidylinositol transfer protein alpha isoform	10	9	9	7	34.8	34.8	28.5	31.806	270	27.5151	27.3831	27.4338	27.262	26.5973	26.908	27.2809	27.2736	-0.383551	0	1.16817	0
SLC29A1	Equilibrative nucleoside transporter 1	2	8	8	8	18	18	18	50.219	456	31.2339	30.8385	31.1327	31.2684	30.7474	30.6976	30.6526	30.8154	-0.390089	0	2.02829	0
STOM	Erythrocyte band 7 integral membrane protein	3	17	17	17	68.1	68.1	68.1	31.73	288	35.8598	36.1154	35.8615	36.1906	35.8646	35.3538	35.5567	35.4829	-0.442329	0	1.72967	0
FLOT2	Flotillin-2	4	21	21	21	55.4	55.4	55.4	47.064	428	30.8974	30.7521	30.6793	31.0767	30.5257	30.268	30.2526	30.5415	-0.454438	0	2.07202	0
RAB5C	Ras-related protein Rab-5C	14	8	5	5	47.7	32.9	32.9	23.482	216	28.1215	27.9117	27.6483	27.7278	27.8693	27.6783	27.1541	26.8848	-0.455695	0	0.922739	0
CHMP4A	Charged multivesicular body protein 4a	7	8	8	8	38.3	38.3	38.3	25.098	222	29.2923	29.1573	29.1915	29.2624	29.0853	28.5174	28.7376	28.7399	-0.455822	0	2.0242	0
CD55	Complement decay-accelerating factor	13	8	8	8	25.8	25.8	25.8	35.695	326	28.8693	28.5154	28.7989	29.5627	29.6003	27.9204	28.6898	27.6653	-0.467635	0	0.425079	6.7987e-17
RAB11B;RAB11A	Ras-related protein Rab-11B;Ras-related protein Rab-11A	8	8	8	8	36.7	36.7	36.7	24.488	218	28.0461	27.9272	27.8882	27.7345	28.0317	27.1523	27.2335	27.2518	-0.481701	0	1.17394	0
ANXA1	Annexin A1;Annexin	3	11	11	11	42.2	42.2	42.2	38.714	346	28.9836	28.879	28.6047	28.9162	28.3257	28.1455	28.6749	28.2393	-0.499535	0	1.89609	0
GAPDH	Glyceraldehyde-3-phosphate dehydrogenase	3	13	13	12	50.4	50.4	48.4	36.053	335	31.1361	30.4415	31.058	31.609	31.1625	30.3924	30.3399	30.3188	-0.50774	0	0.802457	1.35974e-16
PGAM1;PGAM2	Phosphoglycerate mutase 1;Phosphoglycerate mutase 2	3	7	7	7	39.4	39.4	39.4	28.804	254	26.6558	27.6249	26.932	27.1542	27.3027	26.7491	26.6063	25.6754	-0.508393	0	0.609715	0
SLC2A1	Solute carrier family 2, facilitated glucose transporter member 1	4	12	12	12	35.4	35.4	35.4	54.083	492	35.1147	34.8462	35.1452	35.0518	34.5922	34.6725	34.3883	34.3936	-0.527847	0	2.76752	0
HPRT1	Hypoxanthine-guanine phosphoribosyltransferase	3	10	10	10	54.6	54.6	54.6	24.579	218	29.4935	29.4965	29.5707	29.5111	28.8337	29.1954	28.7039	29.2205	-0.529567	0	2.1707	0
PSME1	Proteasome activator complex subunit 1	5	4	4	4	18.5	18.5	18.5	28.723	249	26.0026	26.1942	26.42	25.5084	25.3248	24.9716	25.9442	25.7161	-0.542096	0	0.957649	0
LDHB	L-lactate dehydrogenase B chain;L-lactate dehydrogenase	5	10	10	10	33.2	33.2	33.2	36.638	334	30.2836	29.6242	30.1116	30.3496	30.3251	29.0996	29.7336	28.9204	-0.572605	0	0.789183	0
YWHAZ	14-3-3 protein zeta/delta	13	9	8	8	46.5	42.4	42.4	27.745	245	28.4399	28.3964	28.593	28.6855	28.2718	27.948	27.8306	27.7484	-0.578987	0	2.31689	0
UBE2N;UBE2NL	Ubiquitin-conjugating enzyme E2 N;Putative ubiquitin-conjugating enzyme E2 N-like	6	7	7	7	53.3	53.3	53.3	17.138	152	29.2903	29.7506	29.6058	29.5371	29.3517	28.9755	28.7437	28.7698	-0.585772	0	1.86126	0
GNAS	Guanine nucleotide-binding protein G(s) subunit alpha isoforms short;Guanine nucleotide-binding protein G(s) subunit alpha isoforms XLas	15	11	10	10	33.5	30.6	30.6	44.179	379	29.4115	29.1262	29.5786	29.0842	29.3516	28.6196	28.5156	28.2856	-0.607029	0	1.24133	0
GLO1	Lactoylglutathione lyase	2	3	3	3	25.4	25.4	25.4	19.043	169	26.4435	26.2849	26.1267	25.1351	25.341	25.1408	25.5799	25.4236	-0.626188	0.0383094	1.06782	0.227912
CD59	CD59 glycoprotein	5	4	4	4	29.6	29.6	29.6	11.985	108	31.206	31.0508	31.0848	31.2855	31.3008	30.0402	30.9138	29.828	-0.636064	0	0.90994	0
LRRC57	Leucine-rich repeat-containing protein 57	3	5	5	5	39.2	39.2	39.2	16.324	148	27.6972	27.5376	27.556	27.7798	27.1124	26.9976	26.62	27.2198	-0.655219	0	2.42604	0
ANXA4	Annexin A4;Annexin	4	16	16	16	53.9	53.9	53.9	35.882	319	30.3212	30.3051	30.189	30.5264	30.1464	29.4326	29.8372	29.2992	-0.656547	0	1.72657	0
PGK1	Phosphoglycerate kinase 1	3	16	16	16	43.2	43.2	43.2	44.614	417	29.4942	29.1534	29.7385	29.9292	29.7248	28.8431	28.6788	28.4123	-0.664064	0	1.04208	0
GLIPR2	Golgi-associated plant pathogenesis-related protein 1	4	7	7	7	61.7	61.7	61.7	17.218	154	31.2745	31.5293	31.0352	31.6212	30.7611	30.4547	30.9461	30.6205	-0.669439	0	2.13541	0
PRDX6	Peroxiredoxin-6	1	16	16	16	73.7	73.7	73.7	25.035	224	32.3318	32.3528	32.2132	32.4172	31.8462	31.5719	31.4823	31.6981	-0.679133	0	3.55615	0
SLC4A1	Band 3 anion transport protein	3	44	44	44	53.7	53.7	53.7	101.79	911	38.1523	38.0474	38.0811	38.4538	37.9232	37.3231	37.4234	37.33	-0.683732	0	2.15449	0
MDH1	Malate dehydrogenase, cytoplasmic;Malate dehydrogenase	8	5	5	5	21.3	21.3	21.3	36.426	334	28.0349	27.6553	27.7907	28.4897	28.2452	26.6037	27.6499	26.6898	-0.695471	0	0.792014	0
PIP4K2A	Phosphatidylinositol 5-phosphate 4-kinase type-2 alpha	5	16	16	11	43.3	43.3	32.5	46.224	406	31.6823	31.8368	31.6112	31.3886	30.6824	31.1774	30.7373	31.1331	-0.697199	0	2.32752	0
BLVRB	Flavin reductase (NADPH)	5	11	11	11	78.2	78.2	78.2	22.119	206	34.2334	33.9569	34.1839	33.8752	33.0264	33.3332	33.3688	33.731	-0.697496	0	2.21869	0
CD44	CD44 antigen	28	6	6	6	31.6	31.6	31.6	22.683	206	29.341	29.5966	29.3595	30.3521	29.651	28.3008	29.1729	28.683	-0.710368	0	0.963415	0
RALA	Ras-related protein Ral-A	2	4	4	2	22.8	22.8	14.1	23.567	206	28.1929	28.4585	28.2028	28.5095	27.902	27.2732	27.5993	27.7081	-0.720249	0	2.44332	0
CDC42	Cell division control protein 42 homolog	11	10	10	9	62.8	62.8	57.1	21.258	191	31.3446	31.2479	30.8953	31.6629	30.7378	30.5062	30.5857	30.4303	-0.722685	0	2.25626	0
VCP	Transitional endoplasmic reticulum ATPase	3	45	45	45	69.9	69.9	69.9	89.321	806	33.2436	33.2679	33.2984	33.5826	33.1154	32.2553	32.5763	32.3188	-0.781699	0	1.99826	0
CA2	Carbonic anhydrase 2	3	17	17	17	68.1	68.1	68.1	29.246	260	33.6522	33.2255	33.6818	33.8899	33.4675	32.4197	32.9628	32.4174	-0.795519	0	1.48495	0
GYPA;GPErik	Glycophorin-A	10	4	4	2	35.8	35.8	20.9	16.185	148	31.9762	31.7384	31.3001	31.7886	29.8741	30.8779	31.2478	31.54	-0.815916	0	1.08859	0
CYBRD1	Cytochrome b reductase 1	2	2	2	2	9.6	9.6	9.6	25.087	228	28.3363	27.8199	27.8392	28.6269	29.0901	26.8865	27.848	25.4945	-0.825853	0	0.476976	0
SLC2A14;SLC2A3	Solute carrier family 2, facilitated glucose transporter member 14;Solute carrier family 2, facilitated glucose transporter member 3	6	4	4	4	12.9	12.9	12.9	44.891	411	26.7543	26.0955	26.3791	26.7494	25.7857	25.8578	25.597	25.4197	-0.829555	0	2.35246	0
ALAD	Delta-aminolevulinic acid dehydratase	3	10	10	10	33.6	33.6	33.6	36.294	330	28.9218	28.7543	28.9272	29.4401	28.3712	27.9824	28.0077	28.2923	-0.847437	0	2.5009	0
NME1	Nucleoside diphosphate kinase A	5	7	1	1	52	9.2	9.2	17.149	152	26.5287	26.2532	26.6972	26.705	27.1911	25.9432	25.8218	23.8303	-0.849418	0	0.56497	0
DDT;DDTL	D-dopachrome decarboxylase;D-dopachrome decarboxylase-like protein	6	5	5	5	46.6	46.6	46.6	12.712	118	28.7696	28.7204	28.4259	28.9931	28.7436	27.4648	27.9601	27.2631	-0.869314	0	1.32447	0
CAT	Catalase	1	26	26	26	61.7	61.7	61.7	59.755	527	33.3498	32.8497	33.2916	33.7285	33.1464	32.0669	32.5074	31.9138	-0.896265	0	1.45942	2.71948e-16
HBE1	Hemoglobin subunit epsilon	1	3	1	1	18.4	5.4	5.4	16.203	147	30.4341	28.6322	30.0871	29.2214	29.8412	29.2523	29.0388	26.6324	-0.902542	0	0.506404	0
SELENBP1	Selenium-binding protein 1	9	20	20	20	52.1	52.1	52.1	52.39	472	30.8066	30.4984	30.8208	31.1162	30.9665	29.6174	29.5188	29.4267	-0.928149	0	1.28062	0
GSTO1	Glutathione S-transferase omega-1	5	10	10	10	39.8	39.8	39.8	27.566	241	29.5949	29.4014	29.5915	29.8043	29.6792	28.1704	28.6581	28.0694	-0.953731	0	1.34882	2.71948e-16
RP2	Protein XRP2	1	5	5	5	13.7	13.7	13.7	39.641	350	28.2986	28.2205	28.1052	29.0237	28.7672	27.1044	27.0532	26.8893	-0.958505	0	1.01547	0
CD58	Lymphocyte function-associated antigen 3	5	3	3	3	8.3	8.3	8.3	27.018	240	28.3119	28.6861	28.4972	28.8012	28.1352	27.2995	27.5135	27.326	-1.00554	0	2.39566	0
APEH	Acylamino-acid-releasing enzyme	6	4	4	4	14.3	14.3	14.3	34.583	308	26.5905	26.5047	27.1516	26.7812	25.2945	25.7624	26.7027	24.9678	-1.07518	0.0755524	1.42237	0.0942846
PARK7	Protein DJ-1	3	7	7	7	46	46	46	19.891	189	28.9014	28.8778	28.8003	28.0254	28.2356	27.1184	27.7853	27.1265	-1.08475	0	1.70622	0
GDI2	Rab GDP dissociation inhibitor beta	10	28	28	28	80.2	80.2	80.2	50.663	445	32.6266	32.0296	32.5864	32.6672	31.9904	31.2123	31.2682	31.0083	-1.10767	0	2.2612	0
PNP	Purine nucleoside phosphorylase	4	14	14	14	63.3	63.3	63.3	32.118	289	29.9753	29.3671	29.6666	30.0404	29.8798	28.0085	28.6419	28.0305	-1.12216	0	1.28094	0
ANXA5	Annexin A5;Annexin	5	11	11	11	37.5	37.5	37.5	35.936	320	30.2988	30.3381	30.3634	30.8182	30.4094	28.969	29.4872	28.1944	-1.1896	0	1.31786	0
TAOK3	Serine/threonine-protein kinase TAO3	3	12	12	12	26.7	26.7	26.7	53.103	438	28.1407	28.1417	28.2715	27.5072	26.2381	26.7801	27.0005	27.2775	-1.19125	0	2.27491	0
TPI1	Triosephosphate isomerase	6	14	14	14	75.9	75.9	75.9	26.669	249	29.8564	29.6951	30.133	30.5332	30.2397	28.2826	29.1705	27.5911	-1.23343	0	1.06473	0
PACSIN2	Protein kinase C and casein kinase substrate in neurons protein 2	5	10	10	10	22.4	22.4	22.4	51.828	451	29.7094	30.0935	29.4726	29.184	28.2083	27.9641	28.3363	28.9357	-1.25378	0	2.36032	0
HBA1	Hemoglobin subunit alpha	2	25	25	11	100	100	40.1	15.257	142	37.2709	37.6628	37.6564	38.0058	37.9973	35.9141	36.6762	34.9459	-1.26559	0	0.98234	0
TKT	Transketolase	5	6	6	6	11.7	11.7	11.7	67.877	623	26.4476	26.1753	26.8749	26.5	25.2075	25.7073	25.1313	24.8537	-1.2745	0.0892737	2.52966	0.578733
NME1-NME2;NME2;NME2P1	Nucleoside diphosphate kinase;Nucleoside diphosphate kinase B;Putative nucleoside diphosphate kinase	6	10	10	4	49.7	49.7	14.4	32.642	292	27.8625	27.3641	27.3364	28.1259	27.9551	26.9209	25.1262	25.53	-1.28919	0.363424	0.946263	0.0249108
CA1	Carbonic anhydrase 1	13	20	20	8	78.2	78.2	27.6	28.87	261	34.7594	34.1611	34.5544	35.015	34.1767	32.7688	33.598	32.7043	-1.3105	0	1.7888	2.71948e-16
HBB	Hemoglobin subunit beta;LVV-hemorphin-7;Spinorphin	4	32	32	23	100	100	96.6	15.998	147	39.3355	39.669	39.2182	39.8279	39.1988	37.8361	38.376	37.2913	-1.33709	0	1.67772	2.71948e-16
HEBP1	Heme-binding protein 1	4	7	7	7	55	55	55	21.097	189	30.192	30.1184	30.0108	30.6714	29.6077	28.4494	29.1354	28.3716	-1.35713	0	2.21298	0
HBD	Hemoglobin subunit delta	3	26	17	9	98.6	87.8	54.4	16.055	147	34.6309	35.053	34.698	35.3029	33.3815	33.2	34.3605	33.1671	-1.39392	0	2.3024	0
DTD1	D-tyrosyl-tRNA(Tyr) deacylase 1	4	3	3	3	39.4	39.4	39.4	14.535	127	27.9456	27.5728	27.7334	27.2662	25.0029	26.3392	26.4943	26.3838	-1.57448	0.195515	2.37444	0.862057
CLN3	Battenin	6	1	1	1	20.8	20.8	20.8	5.9848	53	29.105	29.4006	30.0127	28.8863	28.4913	27.5137	28.4072	25.3351	-1.91432	0.0706145	1.31889	0.0678292
PEBP1	Phosphatidylethanolamine-binding protein 1;Hippocampal cholinergic neurostimulating peptide	1	7	7	7	58.8	58.8	58.8	21.057	187	29.3732	28.8922	28.8376	29.2751	27.8989	27.5853	28.2574	24.7963	-1.96004	0.122982	1.30884	0.122806
SOD1	Superoxide dismutase [Cu-Zn]	2	4	4	4	53.9	53.9	53.9	15.936	154	29.6587	28.9176	29.4126	29.8948	29.0773	25.7402	28.3173	26.6387	-2.02753	0.16132	1.36848	0.0970337
